# Supplementary material for: Bis{3-amino-1-carbamo­thioyl-5-[(2-{[(5-methyl-1H-imidazol-3-ium-4-yl)meth­yl]sulfan­yl}eth­yl)amino]-1H-1,2,4-triazol-4-ium} hexa­chloridobismuthate(III) nitrate dihydrate
Source: Acta Crystallogr Sect E Struct Rep Online. 2013 Jun 19;69(Pt 7):m402–3. doi: 10.1107/S1600536813016449 (PMC3772431; doi:10.1107/S1600536813016449)
Supplement: Supplementary file 1 [file e-69-0m402-sup1.cif]

##############################################################################
#                                                                            #
# This CIF contains the data in a paper accepted for publication in          #
# Acta Crystallographica Section E. It conforms to the requirements of       #
# Notes for Authors for Acta Crystallographica Section E, and has been       #
# peer reviewed under the auspices of the IUCr Commission on Journals.       #
#                                                                            #
# Full details of the Crystallographic Information File format               #
# are given in the paper "The Crystallographic Information File (CIF):       #
# a New Standard Archive File for Crystallography" by S. R. Hall, F. H.      #
# Allen and I. D. Brown [Acta Cryst. (1991), A47, 655-685].                  #
#                                                                            #
# The current version of the core CIF dictionary is obtainable from          #
# ftp://ftp.iucr.org/pub/cif_core.dic.                                       #
#                                                                            #
# Software is freely available for graphical display of the structure(s)     #
# in this CIF. For information consult the CIF software page                 #
# http://www.iucr.org/resources/cif/software.                                #
#                                                                            #
# This file may be used for bona fide research purposes within the           #
# scientific community so long as proper attribution is given to the journal # 
# article from which it was obtained.                                        #
#                                                                            #
##############################################################################
data_global
_audit_creation_method     'WinGX routine CIF_UPDATE'
_journal_date_recd_electronic     2013-05-08
_journal_date_accepted     2013-06-13
_journal_name_full     'Acta Crystallographica, Section E'
_journal_year     2013
_journal_volume     69
_journal_issue      7
_journal_page_first     m402
_journal_page_last     m403
_journal_paper_category     QM
_journal_paper_doi     10.1107/S1600536813016449
_journal_coeditor_code     LH5614
_publ_contact_author_name     'G M Golzar Hossain'
_publ_contact_author_address
;
Department of Chemistry
University of Dhaka
Dhaka 1000
Bangladesh
;
_publ_contact_author_email     'acsbd@yahoo.com'
_publ_contact_author_fax     '+880-2-8615583'
_publ_contact_author_phone     '+880-1733-149898'
_publ_section_title
;\
Bis{3-amino-1-carbamothioyl-5-[(2-{[(5-methyl-1<i>H</i>-imidazol-3-ium-4-yl)\
methyl]sulfanyl}ethyl)amino]-1<i>H</i>-1,2,4-triazol-4-ium}
hexachloridobismuthate(III) nitrate dihydrate
;
loop_
    _publ_author_name
    _publ_author_footnote
    _publ_author_address
    'Hossain, G. M. Golzar' .
;
Department of Chemistry
University of Dhaka
Dhaka 1000
Bangladesh
;
_publ_section_synopsis     .
data_I
_chemical_name_systematic
;\
Bis{3-amino-1-carbamothioyl-5-[(2-{[(5-methyl-1<i>H</i>-imidazol-3-ium-4-\
yl)methyl]sulfanyl}ethyl)amino]-1<i>H</i>-1,2,4-triazol-4-ium}
hexachloridobismuthate(III) nitrate dihydrate
;
_chemical_name_common     ?
_chemical_formula_moiety     '2(C10 H18 N8 S2 2+), Bi Cl6 3-, N O3 -, 2(H2 O)'
_chemical_formula_sum     'C20 H40 Bi Cl6 N17 O5 S4'
_chemical_formula_iupac     '(C10 H18 N8 S2)2 [Bi Cl6]N O3 , 2H2 O'
_chemical_formula_weight     1148.61
_chemical_melting_point     ?
_symmetry_cell_setting     triclinic
_symmetry_space_group_name_H-M     'P -1'
_symmetry_space_group_name_Hall     '-P 1'
loop_
    _symmetry_equiv_pos_as_xyz
    'x, y, z'
    '-x, -y, -z'
_cell_length_a     8.87500(10)
_cell_length_b     14.2860(2)
_cell_length_c     16.6500(2)
_cell_angle_alpha     94.3760(10)
_cell_angle_beta     100.7170(10)
_cell_angle_gamma     92.1670(10)
_cell_volume     2065.24(4)
_cell_formula_units_Z     2
_cell_measurement_reflns_used     9432
_cell_measurement_theta_min     2.71
_cell_measurement_theta_max     27.48
_cell_measurement_temperature     150(2)
_exptl_crystal_description     Block
_exptl_crystal_colour     colorless
_exptl_crystal_size_max     0.20
_exptl_crystal_size_mid     0.20
_exptl_crystal_size_min     0.20
_exptl_crystal_density_diffrn     1.850
_exptl_crystal_density_meas     ?
_exptl_crystal_density_method     'not measured'
_exptl_crystal_F_000     1136
_exptl_absorpt_coefficient_mu     4.914
_exptl_absorpt_correction_type     multi-scan
_exptl_absorpt_process_details
;
(SORTAV; Blessing, 1995)
;
_exptl_absorpt_correction_T_min     0.4398
_exptl_absorpt_correction_T_max     0.4398
_exptl_special_details     ?
_diffrn_ambient_temperature     150(2)
_diffrn_radiation_type     MoK\a
_diffrn_radiation_wavelength     0.71073
_diffrn_radiation_source     'fine-focus sealed tube'
_diffrn_radiation_monochromator     graphite
_diffrn_measurement_device_type     'Nonius KappaCCD'
_diffrn_measurement_method     '\w scans'
_diffrn_detector_area_resol_mean     ?
_diffrn_reflns_number     34173
_diffrn_reflns_av_R_equivalents     0.0612
_diffrn_reflns_av_sigmaI/netI     0.0469
_diffrn_reflns_theta_min     2.98
_diffrn_reflns_theta_max     27.51
_diffrn_reflns_theta_full     27.51
_diffrn_measured_fraction_theta_max     0.990
_diffrn_measured_fraction_theta_full     0.990
_diffrn_reflns_limit_h_min     -11
_diffrn_reflns_limit_h_max     11
_diffrn_reflns_limit_k_min     -18
_diffrn_reflns_limit_k_max     18
_diffrn_reflns_limit_l_min     -21
_diffrn_reflns_limit_l_max     21
_diffrn_standards_number     ?
_diffrn_standards_interval_count     ?
_diffrn_standards_interval_time     ?
_diffrn_standards_decay_%     0
_refine_special_details
;
Refinement of <i>F</i>^2^ against ALL reflections. The weighted <i>R</i>-factor
<i>wR</i> and goodness of fit <i>S</i> are based on <i>F</i>^2^, conventional
<i>R</i>-factors <i>R</i> are based on <i>F</i>, with <i>F</i> set to zero for
negative <i>F</i>^2^. The threshold expression of <i>F</i>^2^ >
\s(<i>F</i>^2^) is used only for calculating <i>R</i>-factors(gt) <i>etc</i>.
and is not relevant to the choice of reflections for refinement.
<i>R</i>-factors based on <i>F</i>^2^ are statistically about twice as large
as those based on <i>F</i>, and <i>R</i>- factors based on ALL data will be
even larger.
;
_reflns_number_total     9432
_reflns_number_gt     8522
_reflns_threshold_expression     I>2\s(I)
_refine_ls_structure_factor_coef     Fsqd
_refine_ls_matrix_type     full
_refine_ls_R_factor_all     0.0465
_refine_ls_R_factor_gt     0.0403
_refine_ls_wR_factor_gt     0.0988
_refine_ls_wR_factor_ref     0.1022
_refine_ls_goodness_of_fit_ref     1.049
_refine_ls_restrained_S_all     1.050
_refine_ls_number_reflns     9432
_refine_ls_number_parameters     541
_refine_ls_number_restraints     24
_refine_ls_hydrogen_treatment     mixed
_refine_ls_weighting_scheme     calc
_refine_ls_weighting_details
         'calc w=1/[\s^2^(Fo^2^)+(0.0527P)^2^+5.0184P] where P=(Fo^2^+2Fc^2^)/3'
_atom_sites_solution_hydrogens     geom
_atom_sites_solution_primary     direct
_atom_sites_solution_secondary     difmap
_refine_ls_shift/su_max     0.001
_refine_ls_shift/su_mean     0.000
_refine_diff_density_max     2.717
_refine_diff_density_min     -2.158
_refine_ls_extinction_method     'SHELXL97 (Sheldrick, 2008)'
_refine_ls_extinction_coef     0.0014(3)
_refine_ls_extinction_expression
                                  'Fc^*^=kFc[1+0.001xFc^2^\l^3^/sin(2\q)]^-1/4^'
loop_
    _atom_type_symbol
    _atom_type_description
    _atom_type_scat_dispersion_real
    _atom_type_scat_dispersion_imag
    _atom_type_scat_source
    'C' 'C' 0.0033 0.0016
                         'International Tables Vol C Tables 4.2.6.8 and 6.1.1.4'
    'H' 'H' 0.0000 0.0000
                         'International Tables Vol C Tables 4.2.6.8 and 6.1.1.4'
    'N' 'N' 0.0061 0.0033
                         'International Tables Vol C Tables 4.2.6.8 and 6.1.1.4'
    'O' 'O' 0.0106 0.0060
                         'International Tables Vol C Tables 4.2.6.8 and 6.1.1.4'
    'S' 'S' 0.1246 0.1234
                         'International Tables Vol C Tables 4.2.6.8 and 6.1.1.4'
    'Cl' 'Cl' 0.1484 0.1585
                         'International Tables Vol C Tables 4.2.6.8 and 6.1.1.4'
    'Bi' 'Bi' -4.1077 10.2566
                         'International Tables Vol C Tables 4.2.6.8 and 6.1.1.4'
_computing_data_collection
                    'DENZO (Otwinowski & Minor, 1997) and COLLECT (Hooft, 1998)'
_computing_cell_refinement
                    'DENZO (Otwinowski & Minor, 1997) and COLLECT (Hooft, 1998)'
_computing_data_reduction
                    'DENZO (Otwinowski & Minor, 1997) and COLLECT (Hooft, 1998)'
_computing_structure_solution     'SHELXS97 (Sheldrick, 2008)'
_computing_structure_refinement     'SHELXL97 (Sheldrick, 2008)'
_computing_molecular_graphics
                  'ORTEP-3 for windows (Farrugia, 2012) and PLATON (Spek, 2009)'
_computing_publication_material     'WinGX (Farrugia, 2012)'
loop_
    _atom_site_type_symbol
    _atom_site_label
    _atom_site_fract_x
    _atom_site_fract_y
    _atom_site_fract_z
    _atom_site_U_iso_or_equiv
    _atom_site_adp_type
    _atom_site_calc_flag
    _atom_site_refinement_flags
    _atom_site_occupancy
    _atom_site_symmetry_multiplicity
    _atom_site_disorder_assembly
    _atom_site_disorder_group
    S S1 0.94732(15) 0.67239(9) 0.34141(8) 0.0342(3) Uani d . 1 1 . .
    S S2 0.98090(19) 0.58775(13) 0.08391(10) 0.0496(4) Uani d . 1 1 . .
    N N1 1.3722(6) 0.6664(4) 0.5461(3) 0.0407(11) Uani d D 1 1 . .
    N N2 1.1338(5) 0.6703(3) 0.5467(3) 0.0362(10) Uani d D 1 1 . .
    N N3 0.7375(6) 0.5559(4) 0.1852(3) 0.0397(11) Uani d D 1 1 . .
    N N4 0.4915(6) 0.5895(4) 0.1124(3) 0.0395(11) Uani d D 1 1 . .
    N N5 0.5433(6) 0.6162(4) -0.0108(3) 0.0416(11) Uani d . 1 1 . .
    N N6 0.6766(5) 0.5934(3) 0.0442(3) 0.0381(10) Uani d . 1 1 . .
    N N7 0.2906(7) 0.6302(5) 0.0070(4) 0.0582(15) Uani d D 1 1 . .
    N N8 0.8045(6) 0.6170(4) -0.0581(3) 0.0488(13) Uani d D 1 1 . .
    C C1 1.2997(6) 0.6179(4) 0.4738(3) 0.0327(11) Uani d . 1 1 . .
    C C2 1.2710(8) 0.6972(5) 0.5884(4) 0.0447(14) Uani d . 1 1 . .
    H H2 1.2929 0.7327 0.6402 0.054 Uiso calc R 1 1 . .
    C C3 1.1469(6) 0.6205(4) 0.4735(3) 0.0307(10) Uani d . 1 1 . .
    C C4 1.0117(6) 0.5830(4) 0.4118(3) 0.0321(11) Uani d . 1 1 . .
    H H4A 0.9275 0.5644 0.4398 0.038 Uiso calc R 1 1 . .
    H H4B 1.0389 0.5265 0.3804 0.038 Uiso calc R 1 1 . .
    C C5 0.7434(6) 0.6431(4) 0.3189(4) 0.0369(12) Uani d . 1 1 . .
    H H5A 0.7072 0.6377 0.3712 0.044 Uiso calc R 1 1 . .
    H H5B 0.6905 0.6953 0.2917 0.044 Uiso calc R 1 1 . .
    C C6 0.6977(6) 0.5536(4) 0.2652(3) 0.0397(13) Uani d . 1 1 . .
    H H6A 0.7485 0.5010 0.2927 0.048 Uiso calc R 1 1 . .
    H H6B 0.5853 0.5412 0.2585 0.048 Uiso calc R 1 1 . .
    C C7 0.6429(6) 0.5785(4) 0.1187(3) 0.0354(12) Uani d . 1 1 . .
    C C8 0.4379(7) 0.6133(4) 0.0328(4) 0.0430(13) Uani d . 1 1 . .
    C C9 1.3858(7) 0.5787(5) 0.4114(4) 0.0427(13) Uani d . 1 1 . .
    H H9A 1.4099 0.6285 0.3777 0.064 Uiso calc R 1 1 . .
    H H9B 1.3230 0.5280 0.3764 0.064 Uiso calc R 1 1 . .
    H H9C 1.4814 0.5539 0.4391 0.064 Uiso calc R 1 1 . .
    C C10 0.8161(7) 0.6009(4) 0.0190(4) 0.0424(13) Uani d . 1 1 . .
    S S3 0.24517(18) 0.19615(10) 0.86591(9) 0.0416(3) Uani d . 1 1 . .
    S S4 0.32138(14) 0.09271(11) 0.62576(8) 0.0352(3) Uani d . 1 1 . .
    N N11 0.3547(5) -0.1218(3) 0.8769(3) 0.0345(10) Uani d D 1 1 . .
    N N12 0.4499(5) 0.0078(4) 0.8468(3) 0.0376(10) Uani d D 1 1 . .
    N N13 0.0633(4) 0.0708(3) 0.7198(2) 0.0281(9) Uani d D 1 1 . .
    N N14 -0.1794(5) 0.0852(3) 0.6379(2) 0.0270(9) Uani d D 1 1 . .
    N N15 -0.1160(4) 0.1080(3) 0.5168(2) 0.0277(9) Uani d . 1 1 . .
    N N16 0.0146(4) 0.0950(3) 0.5773(2) 0.0239(8) Uani d . 1 1 . .
    N N17 -0.3771(5) 0.1081(5) 0.5248(3) 0.0467(13) Uani d D 1 1 . .
    N N18 0.1552(5) 0.1189(3) 0.4797(3) 0.0315(9) Uani d D 1 1 . .
    C C11 0.3124(6) -0.0522(4) 0.9296(3) 0.0297(10) Uani d . 1 1 . .
    C C12 0.4370(6) -0.0842(4) 0.8284(3) 0.0383(12) Uani d . 1 1 . .
    H H12A 0.4798 -0.1175 0.7871 0.046 Uiso calc R 1 1 . .
    C C13 0.3730(6) 0.0303(4) 0.9106(3) 0.0313(11) Uani d . 1 1 . .
    C C14 0.3565(7) 0.1286(4) 0.9417(3) 0.0368(12) Uani d . 1 1 . .
    H H14A 0.4600 0.1600 0.9599 0.044 Uiso calc R 1 1 . .
    H H14B 0.3064 0.1282 0.9900 0.044 Uiso calc R 1 1 . .
    C C15 0.0509(6) 0.1450(5) 0.8563(4) 0.0421(13) Uani d . 1 1 . .
    H H15A 0.0348 0.1296 0.9112 0.051 Uiso calc R 1 1 . .
    H H15B -0.0230 0.1925 0.8373 0.051 Uiso calc R 1 1 . .
    C C16 0.0160(6) 0.0566(4) 0.7974(3) 0.0314(11) Uani d . 1 1 . .
    H H16A 0.0706 0.0038 0.8226 0.038 Uiso calc R 1 1 . .
    H H16B -0.0956 0.0398 0.7872 0.038 Uiso calc R 1 1 . .
    C C17 -0.0274(5) 0.0827(3) 0.6512(3) 0.0222(9) Uani d . 1 1 . .
    C C18 -0.2286(6) 0.1011(4) 0.5559(3) 0.0304(11) Uani d . 1 1 . .
    C C19 0.2162(6) -0.0740(5) 0.9913(3) 0.0402(13) Uani d . 1 1 . .
    H H19A 0.2623 -0.1235 1.0239 0.060 Uiso calc R 1 1 . .
    H H19B 0.1125 -0.0955 0.9628 0.060 Uiso calc R 1 1 . .
    H H19C 0.2108 -0.0173 1.0274 0.060 Uiso calc R 1 1 . .
    C C20 0.1598(5) 0.1032(3) 0.5573(3) 0.0253(9) Uani d . 1 1 . .
    Bi Bi1 0.200467(18) 0.255209(11) 0.278175(10) 0.02225(8) Uani d . 1 1 . .
    Cl Cl1 0.16339(17) 0.16319(11) 0.13224(8) 0.0416(3) Uani d . 1 1 . .
    Cl Cl2 -0.05587(14) 0.17031(9) 0.30498(8) 0.0328(3) Uani d . 1 1 . .
    Cl Cl3 0.38963(14) 0.12542(9) 0.34520(7) 0.0301(3) Uani d . 1 1 . .
    Cl Cl4 0.03748(16) 0.40620(10) 0.23050(9) 0.0392(3) Uani d . 1 1 . .
    Cl Cl5 0.44926(16) 0.35260(11) 0.24484(9) 0.0454(3) Uani d . 1 1 . .
    Cl Cl6 0.24345(15) 0.34255(9) 0.43761(8) 0.0341(3) Uani d . 1 1 . .
    O O3 0.3595(4) 0.8967(3) 0.2430(2) 0.0373(9) Uani d . 1 1 . .
    O O4 0.4022(7) 0.7788(4) 0.1648(4) 0.0764(17) Uani d . 1 1 . .
    O O5 0.2846(7) 0.7574(3) 0.2640(4) 0.0723(16) Uani d . 1 1 . .
    N N19 0.3509(5) 0.8126(3) 0.2230(3) 0.0330(9) Uani d . 1 1 . .
    O O1 0.7188(6) 0.3082(3) 0.1521(3) 0.0549(12) Uani d D 1 1 . .
    O O2 0.2936(6) 0.5740(3) 0.2091(3) 0.0565(12) Uani d D 1 1 . .
    H H1N 1.473(3) 0.679(5) 0.560(5) 0.068 Uiso d D 1 1 . .
    H H2N 1.049(5) 0.673(5) 0.567(4) 0.068 Uiso d D 1 1 . .
    H H3N 0.831(4) 0.569(6) 0.176(5) 0.068 Uiso d D 1 1 . .
    H H4N 0.436(8) 0.573(6) 0.150(4) 0.068 Uiso d D 1 1 . .
    H H7A 0.226(7) 0.627(6) 0.043(4) 0.068 Uiso d D 1 1 . .
    H H7B 0.270(9) 0.641(6) -0.0466(18) 0.068 Uiso d D 1 1 . .
    H H8A 0.711(4) 0.629(6) -0.084(4) 0.068 Uiso d D 1 1 . .
    H H8B 0.898(4) 0.623(6) -0.070(5) 0.068 Uiso d D 1 1 . .
    H H11N 0.341(9) -0.1839(15) 0.871(5) 0.068 Uiso d D 1 1 . .
    H H12N 0.498(8) 0.048(4) 0.822(4) 0.068 Uiso d D 1 1 . .
    H H13N 0.160(3) 0.073(6) 0.715(5) 0.068 Uiso d D 1 1 . .
    H H14N -0.232(7) 0.089(6) 0.677(3) 0.068 Uiso d D 1 1 . .
    H H17A -0.446(7) 0.088(5) 0.551(4) 0.068 Uiso d D 1 1 . .
    H H17B -0.414(8) 0.110(6) 0.4731(16) 0.068 Uiso d D 1 1 . .
    H H18A 0.068(5) 0.122(6) 0.446(4) 0.068 Uiso d D 1 1 . .
    H H18B 0.246(4) 0.127(6) 0.467(5) 0.068 Uiso d D 1 1 . .
    H H11 0.646(5) 0.338(5) 0.165(5) 0.085 Uiso d D 1 1 . .
    H H12 0.803(4) 0.334(5) 0.179(5) 0.085 Uiso d D 1 1 . .
    H H21 0.199(4) 0.554(5) 0.203(6) 0.085 Uiso d D 1 1 . .
    H H22 0.292(8) 0.6343(15) 0.216(6) 0.085 Uiso d D 1 1 . .
loop_
    _atom_site_aniso_label
    _atom_site_aniso_U_11
    _atom_site_aniso_U_22
    _atom_site_aniso_U_33
    _atom_site_aniso_U_12
    _atom_site_aniso_U_13
    _atom_site_aniso_U_23
    S1 0.0337(7) 0.0303(7) 0.0368(7) -0.0021(5) 0.0027(5) 0.0041(5)
    S2 0.0429(8) 0.0642(11) 0.0432(8) 0.0111(7) 0.0087(7) 0.0089(8)
    N1 0.034(2) 0.047(3) 0.038(3) 0.005(2) 0.001(2) 0.002(2)
    N2 0.039(3) 0.039(3) 0.033(2) 0.014(2) 0.012(2) 0.000(2)
    N3 0.038(3) 0.039(3) 0.039(3) 0.000(2) -0.001(2) 0.004(2)
    N4 0.039(3) 0.039(3) 0.039(3) 0.004(2) 0.006(2) 0.002(2)
    N5 0.037(3) 0.042(3) 0.044(3) 0.006(2) 0.002(2) 0.003(2)
    N6 0.036(2) 0.044(3) 0.033(2) 0.002(2) 0.0037(19) 0.003(2)
    N7 0.041(3) 0.082(4) 0.051(3) 0.014(3) 0.003(3) 0.013(3)
    N8 0.044(3) 0.061(4) 0.044(3) 0.009(3) 0.009(2) 0.016(3)
    C1 0.032(3) 0.034(3) 0.032(3) 0.005(2) 0.005(2) 0.005(2)
    C2 0.055(4) 0.050(4) 0.027(3) 0.014(3) 0.003(3) -0.004(2)
    C3 0.034(3) 0.028(3) 0.031(3) 0.007(2) 0.007(2) 0.004(2)
    C4 0.031(3) 0.026(3) 0.039(3) 0.002(2) 0.006(2) 0.001(2)
    C5 0.030(3) 0.041(3) 0.042(3) 0.007(2) 0.009(2) 0.004(2)
    C6 0.033(3) 0.047(3) 0.037(3) -0.006(2) 0.000(2) 0.011(3)
    C7 0.039(3) 0.026(3) 0.040(3) 0.001(2) 0.004(2) 0.001(2)
    C8 0.043(3) 0.046(3) 0.039(3) 0.004(3) 0.004(3) 0.003(3)
    C9 0.043(3) 0.052(4) 0.038(3) 0.009(3) 0.017(3) 0.004(3)
    C10 0.053(4) 0.035(3) 0.039(3) 0.004(3) 0.008(3) 0.003(2)
    S3 0.0484(8) 0.0323(7) 0.0426(8) 0.0018(6) 0.0043(6) 0.0042(6)
    S4 0.0211(6) 0.0537(8) 0.0322(6) 0.0046(5) 0.0071(5) 0.0069(6)
    N11 0.036(2) 0.035(2) 0.034(2) 0.0098(19) 0.0080(19) 0.002(2)
    N12 0.034(2) 0.047(3) 0.035(2) 0.001(2) 0.0139(19) 0.008(2)
    N13 0.0219(19) 0.038(2) 0.025(2) 0.0053(17) 0.0041(16) 0.0081(18)
    N14 0.022(2) 0.036(2) 0.024(2) 0.0007(16) 0.0057(16) 0.0053(17)
    N15 0.0228(19) 0.038(2) 0.025(2) 0.0043(17) 0.0064(16) 0.0087(18)
    N16 0.0197(18) 0.028(2) 0.0250(19) -0.0008(15) 0.0055(15) 0.0045(16)
    N17 0.025(2) 0.084(4) 0.035(3) 0.009(2) 0.009(2) 0.017(3)
    N18 0.027(2) 0.039(3) 0.032(2) 0.0053(19) 0.0112(18) 0.0116(19)
    C11 0.025(2) 0.040(3) 0.023(2) 0.001(2) 0.0019(19) 0.005(2)
    C12 0.039(3) 0.048(3) 0.029(3) 0.011(2) 0.009(2) -0.003(2)
    C13 0.028(2) 0.039(3) 0.027(2) 0.004(2) 0.006(2) 0.004(2)
    C14 0.044(3) 0.037(3) 0.028(3) 0.000(2) 0.004(2) -0.001(2)
    C15 0.034(3) 0.052(4) 0.042(3) 0.009(3) 0.011(2) 0.002(3)
    C16 0.028(2) 0.043(3) 0.024(2) 0.003(2) 0.0054(19) 0.010(2)
    C17 0.025(2) 0.020(2) 0.024(2) 0.0003(17) 0.0088(18) 0.0030(17)
    C18 0.025(2) 0.042(3) 0.026(2) 0.002(2) 0.0066(19) 0.006(2)
    C19 0.036(3) 0.054(4) 0.035(3) 0.006(3) 0.014(2) 0.009(3)
    C20 0.025(2) 0.024(2) 0.030(2) -0.0001(18) 0.0120(19) 0.0038(19)
    Bi1 0.02270(10) 0.02247(11) 0.02244(11) 0.00348(6) 0.00593(6) 0.00206(6)
    Cl1 0.0499(8) 0.0454(8) 0.0284(6) -0.0034(6) 0.0096(6) -0.0064(6)
    Cl2 0.0273(6) 0.0376(7) 0.0335(6) -0.0020(5) 0.0070(5) 0.0013(5)
    Cl3 0.0298(6) 0.0349(6) 0.0288(6) 0.0121(5) 0.0096(5) 0.0087(5)
    Cl4 0.0394(7) 0.0322(7) 0.0489(8) 0.0130(5) 0.0111(6) 0.0099(6)
    Cl5 0.0355(7) 0.0524(9) 0.0486(8) -0.0115(6) 0.0085(6) 0.0105(7)
    Cl6 0.0362(6) 0.0353(7) 0.0301(6) -0.0006(5) 0.0084(5) -0.0050(5)
    O3 0.034(2) 0.036(2) 0.045(2) 0.0017(16) 0.0146(17) 0.0069(17)
    O4 0.104(4) 0.052(3) 0.089(4) -0.002(3) 0.065(4) -0.011(3)
    O5 0.109(4) 0.037(3) 0.084(4) -0.009(3) 0.056(3) 0.005(3)
    N19 0.032(2) 0.037(3) 0.033(2) 0.0059(18) 0.0158(18) -0.0033(19)
    O1 0.049(3) 0.048(3) 0.063(3) 0.009(2) -0.003(2) 0.002(2)
    O2 0.065(3) 0.048(3) 0.060(3) -0.003(2) 0.022(3) 0.004(2)
_geom_special_details
;
All e.s.d.'s (except the e.s.d. in the dihedral angle between two l.s. planes)
are estimated using the full covariance matrix. The cell e.s.d.'s are taken
into account individually in the estimation of e.s.d.'s in distances, angles
and torsion angles; correlations between e.s.d.'s in cell parameters are only
used when they are defined by crystal symmetry. An approximate (isotropic)
treatment of cell e.s.d.'s is used for estimating e.s.d.'s involving l.s.
planes.
;
loop_
    _geom_bond_atom_site_label_1
    _geom_bond_atom_site_label_2
    _geom_bond_site_symmetry_2
    _geom_bond_distance
    _geom_bond_publ_flag
    S1 C5 . 1.805(5) ?
    S1 C4 . 1.834(5) ?
    S2 C10 . 1.676(6) ?
    N1 C2 . 1.310(8) ?
    N1 C1 . 1.376(7) ?
    N1 H1N . 0.88(2) ?
    N2 C2 . 1.312(8) ?
    N2 C3 . 1.389(7) ?
    N2 H2N . 0.88(2) ?
    N3 C7 . 1.327(7) ?
    N3 C6 . 1.443(7) ?
    N3 H3N . 0.89(2) ?
    N4 C7 . 1.345(7) ?
    N4 C8 . 1.393(8) ?
    N4 H4N . 0.90(2) ?
    N5 C8 . 1.288(8) ?
    N5 N6 . 1.421(7) ?
    N6 C7 . 1.359(7) ?
    N6 C10 . 1.382(8) ?
    N7 C8 . 1.336(8) ?
    N7 H7A . 0.90(2) ?
    N7 H7B . 0.90(2) ?
    N8 C10 . 1.308(8) ?
    N8 H8A . 0.89(2) ?
    N8 H8B . 0.89(2) ?
    C1 C3 . 1.356(7) ?
    C1 C9 . 1.488(8) ?
    C2 H2 . 0.9500 ?
    C3 C4 . 1.480(7) ?
    C4 H4A . 0.9900 ?
    C4 H4B . 0.9900 ?
    C5 C6 . 1.499(8) ?
    C5 H5A . 0.9900 ?
    C5 H5B . 0.9900 ?
    C6 H6A . 0.9900 ?
    C6 H6B . 0.9900 ?
    C9 H9A . 0.9800 ?
    C9 H9B . 0.9800 ?
    C9 H9C . 0.9800 ?
    S3 C14 . 1.815(6) ?
    S3 C15 . 1.822(6) ?
    S4 C20 . 1.677(5) ?
    N11 C12 . 1.315(7) ?
    N11 C11 . 1.385(7) ?
    N11 H11N . 0.89(2) ?
    N12 C12 . 1.323(8) ?
    N12 C13 . 1.388(7) ?
    N12 H12N . 0.88(2) ?
    N13 C17 . 1.296(6) ?
    N13 C16 . 1.456(6) ?
    N13 H13N . 0.87(2) ?
    N14 C17 . 1.328(6) ?
    N14 C18 . 1.391(6) ?
    N14 H14N . 0.87(2) ?
    N15 C18 . 1.296(6) ?
    N15 N16 . 1.415(5) ?
    N16 C17 . 1.372(6) ?
    N16 C20 . 1.393(6) ?
    N17 C18 . 1.333(7) ?
    N17 H17A . 0.87(2) ?
    N17 H17B . 0.86(2) ?
    N18 C20 . 1.320(6) ?
    N18 H18A . 0.87(2) ?
    N18 H18B . 0.88(2) ?
    C11 C13 . 1.360(7) ?
    C11 C19 . 1.494(7) ?
    C12 H12A . 0.9500 ?
    C13 C14 . 1.482(8) ?
    C14 H14A . 0.9900 ?
    C14 H14B . 0.9900 ?
    C15 C16 . 1.523(8) ?
    C15 H15A . 0.9900 ?
    C15 H15B . 0.9900 ?
    C16 H16A . 0.9900 ?
    C16 H16B . 0.9900 ?
    C19 H19A . 0.9800 ?
    C19 H19B . 0.9800 ?
    C19 H19C . 0.9800 ?
    Bi1 Cl1 . 2.6312(13) ?
    Bi1 Cl2 . 2.6641(12) ?
    Bi1 Cl3 . 2.7122(11) ?
    Bi1 Cl4 . 2.7286(13) ?
    Bi1 Cl5 . 2.7314(13) ?
    Bi1 Cl6 . 2.7984(12) ?
    O3 N19 . 1.218(6) ?
    O4 N19 . 1.220(6) ?
    O5 N19 . 1.276(6) ?
    O1 H11 . 0.85(2) ?
    O1 H12 . 0.85(2) ?
    O2 H21 . 0.86(2) ?
    O2 H22 . 0.86(2) ?
loop_
    _geom_angle_atom_site_label_1
    _geom_angle_atom_site_label_2
    _geom_angle_atom_site_label_3
    _geom_angle_site_symmetry_1
    _geom_angle_site_symmetry_3
    _geom_angle
    _geom_angle_publ_flag
    C5 S1 C4 . . 100.1(3) ?
    C2 N1 C1 . . 110.3(5) ?
    C2 N1 H1N . . 125(5) ?
    C1 N1 H1N . . 125(5) ?
    C2 N2 C3 . . 109.7(5) ?
    C2 N2 H2N . . 124(5) ?
    C3 N2 H2N . . 125(5) ?
    C7 N3 C6 . . 124.6(5) ?
    C7 N3 H3N . . 105(5) ?
    C6 N3 H3N . . 125(5) ?
    C7 N4 C8 . . 106.4(5) ?
    C7 N4 H4N . . 124(5) ?
    C8 N4 H4N . . 128(5) ?
    C8 N5 N6 . . 103.1(5) ?
    C7 N6 C10 . . 130.8(5) ?
    C7 N6 N5 . . 110.7(5) ?
    C10 N6 N5 . . 117.9(5) ?
    C8 N7 H7A . . 118(5) ?
    C8 N7 H7B . . 112(5) ?
    H7A N7 H7B . . 130(7) ?
    C10 N8 H8A . . 116(5) ?
    C10 N8 H8B . . 110(5) ?
    H8A N8 H8B . . 134(7) ?
    C3 C1 N1 . . 106.1(5) ?
    C3 C1 C9 . . 131.6(5) ?
    N1 C1 C9 . . 122.2(5) ?
    N1 C2 N2 . . 107.9(5) ?
    N1 C2 H2 . . 126.0 ?
    N2 C2 H2 . . 126.0 ?
    C1 C3 N2 . . 106.0(5) ?
    C1 C3 C4 . . 131.4(5) ?
    N2 C3 C4 . . 122.6(5) ?
    C3 C4 S1 . . 110.1(4) ?
    C3 C4 H4A . . 109.6 ?
    S1 C4 H4A . . 109.6 ?
    C3 C4 H4B . . 109.6 ?
    S1 C4 H4B . . 109.6 ?
    H4A C4 H4B . . 108.1 ?
    C6 C5 S1 . . 114.4(4) ?
    C6 C5 H5A . . 108.7 ?
    S1 C5 H5A . . 108.7 ?
    C6 C5 H5B . . 108.7 ?
    S1 C5 H5B . . 108.7 ?
    H5A C5 H5B . . 107.6 ?
    N3 C6 C5 . . 113.2(5) ?
    N3 C6 H6A . . 108.9 ?
    C5 C6 H6A . . 108.9 ?
    N3 C6 H6B . . 108.9 ?
    C5 C6 H6B . . 108.9 ?
    H6A C6 H6B . . 107.8 ?
    N3 C7 N4 . . 125.6(5) ?
    N3 C7 N6 . . 128.0(5) ?
    N4 C7 N6 . . 106.4(5) ?
    N5 C8 N7 . . 125.2(6) ?
    N5 C8 N4 . . 113.3(5) ?
    N7 C8 N4 . . 121.4(6) ?
    C1 C9 H9A . . 109.5 ?
    C1 C9 H9B . . 109.5 ?
    H9A C9 H9B . . 109.5 ?
    C1 C9 H9C . . 109.5 ?
    H9A C9 H9C . . 109.5 ?
    H9B C9 H9C . . 109.5 ?
    N8 C10 N6 . . 113.9(6) ?
    N8 C10 S2 . . 125.2(5) ?
    N6 C10 S2 . . 120.9(4) ?
    C14 S3 C15 . . 103.0(3) ?
    C12 N11 C11 . . 109.9(5) ?
    C12 N11 H11N . . 116(5) ?
    C11 N11 H11N . . 134(5) ?
    C12 N12 C13 . . 109.2(5) ?
    C12 N12 H12N . . 125(5) ?
    C13 N12 H12N . . 126(5) ?
    C17 N13 C16 . . 125.9(4) ?
    C17 N13 H13N . . 112(5) ?
    C16 N13 H13N . . 122(5) ?
    C17 N14 C18 . . 107.7(4) ?
    C17 N14 H14N . . 123(5) ?
    C18 N14 H14N . . 128(5) ?
    C18 N15 N16 . . 103.3(4) ?
    C17 N16 C20 . . 130.2(4) ?
    C17 N16 N15 . . 110.6(4) ?
    C20 N16 N15 . . 119.0(4) ?
    C18 N17 H17A . . 120(5) ?
    C18 N17 H17B . . 124(5) ?
    H17A N17 H17B . . 111(7) ?
    C20 N18 H18A . . 122(5) ?
    C20 N18 H18B . . 114(5) ?
    H18A N18 H18B . . 124(7) ?
    C13 C11 N11 . . 106.1(4) ?
    C13 C11 C19 . . 132.0(5) ?
    N11 C11 C19 . . 121.9(5) ?
    N11 C12 N12 . . 108.3(5) ?
    N11 C12 H12A . . 125.8 ?
    N12 C12 H12A . . 125.8 ?
    C11 C13 N12 . . 106.5(5) ?
    C11 C13 C14 . . 130.8(5) ?
    N12 C13 C14 . . 122.5(5) ?
    C13 C14 S3 . . 113.3(4) ?
    C13 C14 H14A . . 108.9 ?
    S3 C14 H14A . . 108.9 ?
    C13 C14 H14B . . 108.9 ?
    S3 C14 H14B . . 108.9 ?
    H14A C14 H14B . . 107.7 ?
    C16 C15 S3 . . 114.0(4) ?
    C16 C15 H15A . . 108.8 ?
    S3 C15 H15A . . 108.8 ?
    C16 C15 H15B . . 108.8 ?
    S3 C15 H15B . . 108.8 ?
    H15A C15 H15B . . 107.6 ?
    N13 C16 C15 . . 111.0(4) ?
    N13 C16 H16A . . 109.4 ?
    C15 C16 H16A . . 109.4 ?
    N13 C16 H16B . . 109.4 ?
    C15 C16 H16B . . 109.4 ?
    H16A C16 H16B . . 108.0 ?
    N13 C17 N14 . . 127.2(4) ?
    N13 C17 N16 . . 126.8(4) ?
    N14 C17 N16 . . 106.0(4) ?
    N15 C18 N17 . . 126.3(5) ?
    N15 C18 N14 . . 112.5(4) ?
    N17 C18 N14 . . 121.2(4) ?
    C11 C19 H19A . . 109.5 ?
    C11 C19 H19B . . 109.5 ?
    H19A C19 H19B . . 109.5 ?
    C11 C19 H19C . . 109.5 ?
    H19A C19 H19C . . 109.5 ?
    H19B C19 H19C . . 109.5 ?
    N18 C20 N16 . . 113.0(4) ?
    N18 C20 S4 . . 124.6(4) ?
    N16 C20 S4 . . 122.4(4) ?
    Cl1 Bi1 Cl2 . . 90.41(4) ?
    Cl1 Bi1 Cl3 . . 91.37(4) ?
    Cl2 Bi1 Cl3 . . 95.21(4) ?
    Cl1 Bi1 Cl4 . . 96.86(5) ?
    Cl2 Bi1 Cl4 . . 89.39(4) ?
    Cl3 Bi1 Cl4 . . 170.54(4) ?
    Cl1 Bi1 Cl5 . . 89.31(5) ?
    Cl2 Bi1 Cl5 . . 175.50(4) ?
    Cl3 Bi1 Cl5 . . 89.29(4) ?
    Cl4 Bi1 Cl5 . . 86.18(5) ?
    Cl1 Bi1 Cl6 . . 176.47(4) ?
    Cl2 Bi1 Cl6 . . 88.29(4) ?
    Cl3 Bi1 Cl6 . . 85.48(4) ?
    Cl4 Bi1 Cl6 . . 86.40(4) ?
    Cl5 Bi1 Cl6 . . 92.24(4) ?
    O3 N19 O4 . . 122.6(5) ?
    O3 N19 O5 . . 119.0(4) ?
    O4 N19 O5 . . 118.5(5) ?
    H11 O1 H12 . . 109(3) ?
    H21 O2 H22 . . 105(3) ?
loop_
    _geom_torsion_atom_site_label_1
    _geom_torsion_atom_site_label_2
    _geom_torsion_atom_site_label_3
    _geom_torsion_atom_site_label_4
    _geom_torsion_site_symmetry_1
    _geom_torsion_site_symmetry_2
    _geom_torsion_site_symmetry_3
    _geom_torsion_site_symmetry_4
    _geom_torsion
    _geom_torsion_publ_flag
    C8 N5 N6 C7 . . . . -0.3(6) ?
    C8 N5 N6 C10 . . . . -172.7(5) ?
    C2 N1 C1 C3 . . . . 0.1(7) ?
    C2 N1 C1 C9 . . . . 177.0(5) ?
    C1 N1 C2 N2 . . . . 0.3(7) ?
    C3 N2 C2 N1 . . . . -0.5(7) ?
    N1 C1 C3 N2 . . . . -0.4(6) ?
    C9 C1 C3 N2 . . . . -176.9(6) ?
    N1 C1 C3 C4 . . . . 178.3(5) ?
    C9 C1 C3 C4 . . . . 1.8(10) ?
    C2 N2 C3 C1 . . . . 0.6(6) ?
    C2 N2 C3 C4 . . . . -178.2(5) ?
    C1 C3 C4 S1 . . . . -91.1(6) ?
    N2 C3 C4 S1 . . . . 87.4(5) ?
    C5 S1 C4 C3 . . . . -147.7(4) ?
    C4 S1 C5 C6 . . . . -71.8(5) ?
    C7 N3 C6 C5 . . . . -94.9(6) ?
    S1 C5 C6 N3 . . . . -61.7(6) ?
    C6 N3 C7 N4 . . . . -9.9(9) ?
    C6 N3 C7 N6 . . . . 171.2(5) ?
    C8 N4 C7 N3 . . . . 179.7(6) ?
    C8 N4 C7 N6 . . . . -1.2(6) ?
    C10 N6 C7 N3 . . . . -8.8(10) ?
    N5 N6 C7 N3 . . . . -180.0(5) ?
    C10 N6 C7 N4 . . . . 172.1(6) ?
    N5 N6 C7 N4 . . . . 0.9(6) ?
    N6 N5 C8 N7 . . . . 179.9(6) ?
    N6 N5 C8 N4 . . . . -0.5(7) ?
    C7 N4 C8 N5 . . . . 1.1(7) ?
    C7 N4 C8 N7 . . . . -179.3(6) ?
    C7 N6 C10 N8 . . . . -179.0(6) ?
    N5 N6 C10 N8 . . . . -8.3(8) ?
    C7 N6 C10 S2 . . . . 2.1(9) ?
    N5 N6 C10 S2 . . . . 172.8(4) ?
    C18 N15 N16 C17 . . . . -1.2(5) ?
    C18 N15 N16 C20 . . . . -176.5(4) ?
    C12 N11 C11 C13 . . . . 0.2(6) ?
    C12 N11 C11 C19 . . . . 179.2(5) ?
    C11 N11 C12 N12 . . . . -0.3(6) ?
    C13 N12 C12 N11 . . . . 0.3(6) ?
    N11 C11 C13 N12 . . . . 0.1(5) ?
    C19 C11 C13 N12 . . . . -178.9(5) ?
    N11 C11 C13 C14 . . . . 174.8(5) ?
    C19 C11 C13 C14 . . . . -4.1(10) ?
    C12 N12 C13 C11 . . . . -0.2(6) ?
    C12 N12 C13 C14 . . . . -175.6(5) ?
    C11 C13 C14 S3 . . . . -110.4(6) ?
    N12 C13 C14 S3 . . . . 63.7(6) ?
    C15 S3 C14 C13 . . . . 70.6(5) ?
    C14 S3 C15 C16 . . . . -83.8(5) ?
    C17 N13 C16 C15 . . . . -105.3(6) ?
    S3 C15 C16 N13 . . . . -48.5(6) ?
    C16 N13 C17 N14 . . . . 0.8(8) ?
    C16 N13 C17 N16 . . . . -179.1(5) ?
    C18 N14 C17 N13 . . . . 178.9(5) ?
    C18 N14 C17 N16 . . . . -1.2(5) ?
    C20 N16 C17 N13 . . . . -4.0(8) ?
    N15 N16 C17 N13 . . . . -178.6(5) ?
    C20 N16 C17 N14 . . . . 176.1(5) ?
    N15 N16 C17 N14 . . . . 1.5(5) ?
    N16 N15 C18 N17 . . . . -179.7(6) ?
    N16 N15 C18 N14 . . . . 0.4(6) ?
    C17 N14 C18 N15 . . . . 0.5(6) ?
    C17 N14 C18 N17 . . . . -179.3(5) ?
    C17 N16 C20 N18 . . . . -177.0(5) ?
    N15 N16 C20 N18 . . . . -2.8(6) ?
    C17 N16 C20 S4 . . . . 3.7(7) ?
    N15 N16 C20 S4 . . . . 177.9(3) ?
loop_
    _geom_hbond_atom_site_label_D
    _geom_hbond_atom_site_label_H
    _geom_hbond_atom_site_label_A
    _geom_hbond_site_symmetry_A
    _geom_hbond_distance_DH
    _geom_hbond_distance_HA
    _geom_hbond_distance_DA
    _geom_hbond_angle_DHA
    N1 H1N Cl6 2_766 0.89(4) 2.54(3) 3.379(6) 158(7)
    N2 H2N Cl6 2_666 0.88(5) 2.58(5) 3.406(5) 156(6)
    N3 H3N S2 . 0.89(5) 2.23(6) 3.019(6) 148(7)
    N4 H4N O2 . 0.91(7) 1.74(7) 2.608(7) 160(7)
    N7 H7A S2 1_455 0.91(6) 2.46(7) 3.296(6) 155(6)
    N7 H7B O1 2_665 0.90(4) 1.97(5) 2.842(8) 162(6)
    N8 H8A Cl5 2_665 0.89(5) 2.83(6) 3.550(5) 140(5)
    O1 H11 Cl5 . 0.84(6) 2.39(6) 3.138(5) 149(6)
    N11 H11N O1 2_656 0.89(2) 1.83(3) 2.703(6) 170(9)
    O1 H12 Cl4 1_655 0.85(6) 2.27(5) 3.116(5) 172(7)
    N12 H12N O3 2_666 0.88(6) 1.99(7) 2.835(6) 162(6)
    N12 H12N O4 2_666 0.88(6) 2.58(6) 3.307(8) 142(5)
    N13 H13N S4 . 0.88(3) 2.27(6) 3.025(4) 144(7)
    N14 H14N O3 2_566 0.87(6) 1.91(6) 2.772(5) 175(5)
    N14 H14N O5 2_566 0.87(6) 2.43(8) 2.960(7) 120(7)
    N17 H17A S4 1_455 0.87(6) 2.60(6) 3.423(5) 159(6)
    N17 H17B Cl3 1_455 0.87(3) 2.52(5) 3.337(5) 158(6)
    N18 H18A Cl2 . 0.87(5) 2.56(7) 3.304(5) 144(5)
    N18 H18B Cl3 . 0.88(4) 2.59(7) 3.332(5) 143(7)
    O2 H21 Cl4 . 0.86(4) 2.62(6) 3.326(5) 139(6)
    O2 H21 S2 1_455 0.86(4) 2.59(8) 3.168(5) 126(7)
    O2 H22 O4 . 0.86(3) 2.52(5) 3.227(7) 139(7)
    O2 H22 O5 . 0.86(3) 1.88(5) 2.717(6) 162(9)
