# Supplementary material for: Bis{3-amino-1-carbamo­thioyl-5-[(2-{[(5-methyl-1H-imidazol-3-ium-4-yl)meth­yl]sulfan­yl}eth­yl)amino]-1H-1,2,4-triazol-4-ium} hexa­chloridobismuthate(III) nitrate dihydrate
Source: Acta Crystallogr Sect E Struct Rep Online. 2013 Jun 19;69(Pt 7):m402–3. doi: 10.1107/S1600536813016449 (PMC3772431; doi:10.1107/S1600536813016449)
Supplement: Supplementary file 2 [file e-69-0m402-Isup2.hkl]

#
# h,k,l, Fc-squared, Fo-squared, sigma(Fo-squared) and status flag
#
data_I
_shelx_title ' S92'
_shelx_refln_list_code          4
_shelx_F_calc_maximum      312.66
_exptl_crystal_F_000      1136.00
_reflns_d_resolution_high  0.7693
 
loop_
 _symmetry_equiv_pos_as_xyz
 'x, y, z'
 '-x, -y, -z'
 
_cell_length_a     8.8750
_cell_length_b    14.2860
_cell_length_c    16.6500
_cell_angle_alpha  94.376
_cell_angle_beta  100.717
_cell_angle_gamma  92.167
 
_shelx_F_squared_multiplier     1.000
 
loop_
 _refln_index_h
 _refln_index_k
 _refln_index_l
 _refln_F_squared_calc
 _refln_F_squared_meas
 _refln_F_squared_sigma
 _refln_observed_status
   2   0   0    21155.87    21230.63    410.64 o
   3   0   0      655.11      617.32     33.53 o
   4   0   0     5957.78     5718.34    111.51 o
   5   0   0    17971.87    19021.01    361.50 o
   6   0   0     1510.14     1488.98     69.53 o
   7   0   0     3645.72     3674.00     87.30 o
   8   0   0     3564.10     3326.97    105.11 o
   9   0   0       25.67       38.74     44.07 o
  10   0   0      401.34      444.63    113.37 o
  11   0   0       12.87       25.18     44.19 o
 -11   1   0      713.61      594.41     93.66 o
 -10   1   0       82.22       45.76     74.78 o
  -9   1   0     1843.51     1845.97     82.02 o
  -8   1   0     1225.93     1261.18     64.44 o
  -7   1   0     1724.77     1703.54     77.21 o
  -6   1   0    13401.33    13787.31    303.50 o
  -5   1   0     3458.96     3640.58     76.79 o
  -4   1   0    50567.86    51700.80   1973.06 o
  -3   1   0     7067.53     7085.84    129.19 o
  -2   1   0    19680.87    19754.31    356.37 o
   2   1   0    19326.02    19642.57    344.86 o
   3   1   0     6597.72     7534.63    136.83 o
   4   1   0     2895.01     3187.59     74.66 o
   5   1   0      469.17      457.01     22.67 o
   6   1   0     7972.40     7795.74    151.39 o
   7   1   0     6437.80     6583.71    149.18 o
   8   1   0     1106.61     1059.85     53.18 o
   9   1   0     1385.81     1450.23     84.03 o
  10   1   0       48.02       43.69     37.85 o
  11   1   0     1177.32     1111.30    126.66 o
 -11   2   0       53.18       81.82     45.56 o
 -10   2   0     1760.27     1566.84     83.49 o
  -9   2   0      409.37      426.16     54.16 o
  -8   2   0     5413.87     5480.49    257.56 o
  -7   2   0     2267.28     2435.12     70.38 o
  -6   2   0     1393.28     1357.43     81.84 o
  -5   2   0    30391.00    31311.45   1121.85 o
  -4   2   0     1971.33     1941.11    109.00 o
  -3   2   0    11157.58    12482.04    195.78 o
  -2   2   0    18911.46    18246.89    806.24 o
  -1   2   0     4299.35     4606.03     90.48 o
   1   2   0     1036.03      957.58     27.68 o
   2   2   0    33553.50    29334.41    591.82 o
   3   2   0    22730.95    21795.22    365.98 o
   4   2   0      952.73     1071.03     37.13 o
   5   2   0      342.93      424.67     21.99 o
   6   2   0     2802.05     2598.32     52.12 o
   7   2   0     8637.56     8868.81    232.59 o
   8   2   0      680.17      626.63     41.05 o
   9   2   0       78.37      154.95     22.78 o
  10   2   0      541.42      575.88    100.54 o
  11   2   0      117.65      180.28     49.44 o
 -11   3   0     1032.25      942.61     79.75 o
 -10   3   0       22.01       -9.61     35.67 o
  -9   3   0     5946.55     5754.69    266.92 o
  -8   3   0     2215.35     1923.23     87.31 o
  -7   3   0       93.65       26.35     25.11 o
  -6   3   0     6894.41     7216.11    261.42 o
  -5   3   0        4.26       29.13     14.46 o
  -4   3   0    44752.72    46755.20   1782.76 o
  -3   3   0     6308.98     6515.88    190.69 o
  -2   3   0     7203.97     8047.41    154.11 o
  -1   3   0    12309.65    12906.65    273.43 o
   0   3   0     1694.51     1728.19     46.56 o
   1   3   0     4033.83     3572.37     89.52 o
   2   3   0     7772.03     7498.08    229.20 o
   3   3   0    16612.35    14995.19    285.39 o
   4   3   0     6959.72     6808.61    139.76 o
   5   3   0      397.18      443.28     37.83 o
   6   3   0     2711.63     3096.38     69.74 o
   7   3   0      443.55      450.37     35.47 o
   8   3   0     4261.26     4187.49    209.22 o
   9   3   0     1332.94     1297.86     85.20 o
  10   3   0       17.81       25.93     52.48 o
  11   3   0     1807.24     1813.73    124.84 o
 -11   4   0      137.37      131.94     68.24 o
 -10   4   0     3164.15     3321.80    190.43 o
  -9   4   0      138.06      160.11     51.30 o
  -8   4   0     4536.36     4005.17    214.52 o
  -7   4   0     2297.89     2149.55    111.40 o
  -6   4   0      381.07      421.03     19.44 o
  -5   4   0     8134.86     8365.26    165.42 o
  -4   4   0     4094.09     4654.19    105.06 o
  -3   4   0     7309.96     7400.97    402.00 o
  -2   4   0    18087.63    19594.22    370.23 o
  -1   4   0      549.37      437.20     16.30 o
   0   4   0    36504.01    38843.87    878.36 o
   1   4   0     3484.13     2588.09     63.75 o
   2   4   0    11643.25     9624.42    226.88 o
   3   4   0    24585.87    21798.77    505.03 o
   4   4   0      744.89      684.72     22.33 o
   5   4   0     1691.46     1764.94     46.43 o
   6   4   0      157.22      211.74     37.82 o
   7   4   0     5445.91     5503.79    129.57 o
   8   4   0      867.51      909.60     61.41 o
   9   4   0     1127.46     1054.68     72.23 o
  10   4   0     3237.86     3145.08    151.25 o
 -11   5   0     1823.97     1936.78    242.98 o
 -10   5   0      108.89       93.76     70.09 o
  -9   5   0     3139.54     3150.27    138.83 o
  -8   5   0     1278.65     1416.09     68.68 o
  -7   5   0     4196.45     4217.42     93.89 o
  -6   5   0     6337.93     6617.05    151.08 o
  -5   5   0      930.56     1021.35     34.96 o
  -4   5   0      361.46      391.96     20.82 o
  -3   5   0     2373.88     2726.36     56.77 o
  -2   5   0    15945.34    17444.07    295.35 o
  -1   5   0     5429.01     5920.60    125.24 o
   0   5   0        9.80      123.26     16.03 o
   1   5   0     5022.39     4796.56    112.03 o
   2   5   0      396.60      362.40     30.22 o
   3   5   0     3792.29     3270.87     74.20 o
   4   5   0     6648.72     6133.60    290.96 o
   5   5   0      140.56      136.66     16.44 o
   6   5   0     7175.55     6804.88    164.35 o
   7   5   0      527.70      548.40     62.70 o
   8   5   0     1578.89     1529.28     57.46 o
   9   5   0     2151.04     2125.66    169.39 o
  10   5   0      230.33      358.38     73.32 o
 -10   6   0     4463.87     4227.82    251.93 o
  -9   6   0       76.15      254.47     50.05 o
  -8   6   0     1459.11     1371.97     74.03 o
  -7   6   0      968.83      931.18     43.35 o
  -6   6   0     7856.74     7826.25    163.37 o
  -5   6   0     4542.52     4655.72    125.04 o
  -4   6   0     1187.84     1087.97     49.90 o
  -3   6   0      569.68      759.33     24.59 o
  -2   6   0     5836.82     6578.47    121.67 o
  -1   6   0     3153.48     3554.88     67.85 o
   0   6   0    27786.38    27637.79    579.60 o
   1   6   0      373.89      333.35     16.59 o
   2   6   0     6122.41     5875.91    301.31 o
   3   6   0     1405.69     1300.24     37.96 o
   4   6   0     1354.46     1283.36     52.53 o
   5   6   0    15851.66    14861.73    327.50 o
   6   6   0     2951.08     2763.06     81.13 o
   7   6   0     2721.76     2625.14    100.67 o
   8   6   0     2329.17     2306.25     78.39 o
   9   6   0     2823.10     3066.63    188.31 o
  10   6   0     4397.17     4558.91    207.11 o
 -10   7   0      120.81      129.66     59.72 o
  -9   7   0     1280.78     1177.89     74.68 o
  -8   7   0      515.21      400.85     54.65 o
  -7   7   0     6237.30     6242.23    151.87 o
  -6   7   0     3932.64     3734.11     95.28 o
  -5   7   0     1825.28     1797.65     48.37 o
  -4   7   0     1912.56     1885.61     57.59 o
  -3   7   0     1578.96     1595.36     43.47 o
  -2   7   0     2411.34     2587.04     54.75 o
  -1   7   0     4248.70     4803.28    108.56 o
   0   7   0      174.85      155.48     22.26 o
   1   7   0    11453.82    10486.89    239.24 o
   2   7   0     4600.98     3838.66    180.20 o
   3   7   0      696.96      806.93     27.29 o
   4   7   0     5489.61     4998.04    111.32 o
   5   7   0       65.92       36.60     16.81 o
   6   7   0    10009.58     9813.16    249.62 o
   7   7   0     1790.96     1686.26    117.84 o
   8   7   0      800.30      800.00    101.61 o
   9   7   0     4100.08     4272.41    180.35 o
  10   7   0      456.20      459.17     59.17 o
 -10   8   0     2419.65     2587.45    163.20 o
  -9   8   0      235.38      320.85    176.18 o
  -8   8   0     1366.61     1203.69     44.93 o
  -7   8   0      747.36      819.10     48.75 o
  -6   8   0     4777.69     4590.44    115.90 o
  -5   8   0     3499.43     3613.96    129.59 o
  -4   8   0     3019.68     2995.92     78.19 o
  -3   8   0     7011.48     7390.01    153.42 o
  -2   8   0     2714.15     2996.68     86.69 o
  -1   8   0       75.77       94.22     19.35 o
   0   8   0     7126.93     7665.37    159.26 o
   1   8   0     2513.45     2190.49     70.33 o
   2   8   0     9369.98     7932.44    184.95 o
   3   8   0    11684.87     9816.85    237.53 o
   4   8   0      939.26      887.38     37.22 o
   5   8   0    14484.81    13150.34    284.36 o
   6   8   0      213.83      269.76     46.52 o
   7   8   0     2060.38     1865.55     73.10 o
   8   8   0     1028.63     1092.96     69.23 o
   9   8   0      736.35      677.02     69.93 o
 -10   9   0      755.54      839.28    136.58 o
  -9   9   0     1890.37     1696.75    148.32 o
  -8   9   0       24.31      126.58    107.60 o
  -7   9   0      586.70      533.81     36.27 o
  -6   9   0     1355.65     1308.63     68.19 o
  -5   9   0      392.56      364.41     27.81 o
  -4   9   0    21495.02    20595.17    744.67 o
  -3   9   0       28.56       61.71     20.23 o
  -2   9   0      889.34      953.45     33.92 o
  -1   9   0     2826.34     3187.20     73.32 o
   0   9   0      155.74      146.01     22.53 o
   1   9   0    21064.20    20267.81    823.92 o
   2   9   0      922.33      777.86     38.35 o
   3   9   0     4491.02     4041.46    145.83 o
   4   9   0     8235.26     6917.94    175.36 o
   5   9   0      452.71      403.61     41.90 o
   6   9   0     5333.97     5003.93    123.07 o
   7   9   0       70.00       32.02     34.78 o
   8   9   0     3368.81     3457.96    135.35 o
   9   9   0     1209.94     1386.32     95.29 o
  -9  10   0      131.26       45.09     98.87 o
  -8  10   0     4458.95     4689.39    433.51 o
  -7  10   0     1817.73     1561.53     55.04 o
  -6  10   0      262.09      300.28     34.89 o
  -5  10   0     1535.92     1384.62     86.25 o
  -4  10   0      551.24      578.97     31.14 o
  -3  10   0    16216.46    16482.45    471.93 o
  -2  10   0     4068.38     4094.19    117.38 o
  -1  10   0     1121.44     1228.71     44.67 o
   0  10   0     2413.13     2655.56     81.18 o
   1  10   0        0.35        5.32     22.96 o
   2  10   0     6323.76     5715.08    205.72 o
   3  10   0     1525.02     1387.21     52.70 o
   4  10   0     3961.79     3395.61     80.35 o
   5  10   0     5310.44     4646.26    132.80 o
   6  10   0       45.77       29.45     27.72 o
   7  10   0     1521.25     1207.46     67.67 o
   8  10   0      398.75      419.67     54.78 o
   9  10   0      473.48      531.62     72.36 o
  -9  11   0     2889.25     2783.30    180.73 o
  -8  11   0       49.97      -16.15     63.21 o
  -7  11   0     1820.78     1801.43     70.63 o
  -6  11   0     1886.49     1939.49     72.35 o
  -5  11   0       22.22       -8.92     24.90 o
  -4  11   0     5180.92     5523.15    185.08 o
  -3  11   0       17.86       -2.63     21.64 o
  -2  11   0    10989.23    11127.83    254.11 o
  -1  11   0     7125.33     6983.86    210.35 o
   0  11   0      619.03      699.26     32.93 o
   1  11   0     5274.53     5213.26    129.46 o
   2  11   0       19.04       25.65     18.83 o
   3  11   0     7178.02     6154.11    382.84 o
   4  11   0     2010.77     1721.06     56.26 o
   5  11   0      287.10      330.23     36.79 o
   6  11   0     1501.20     1337.88     54.98 o
   7  11   0      296.61      342.42     46.36 o
   8  11   0     2054.01     1995.40     94.45 o
  -9  12   0        1.46       47.09     94.22 o
  -8  12   0     3857.69     3709.54    603.45 o
  -7  12   0     2079.19     2006.50    235.91 o
  -6  12   0      555.03      477.92     40.60 o
  -5  12   0     4508.70     4156.26    136.64 o
  -4  12   0       10.32        4.04     63.74 o
  -3  12   0     7427.74     7422.34    267.39 o
  -2  12   0      790.02      760.83     34.25 o
  -1  12   0    12343.29    13061.08    611.62 o
   0  12   0    12708.67    13170.21    500.40 o
   1  12   0      415.22      356.19     41.34 o
   2  12   0      692.36      668.18     42.90 o
   3  12   0       55.14      105.84     31.73 o
   4  12   0     5452.16     5148.45    124.45 o
   5  12   0     1768.16     1611.33     60.48 o
   6  12   0      704.08      718.65     44.01 o
   7  12   0     1621.23     1373.00     97.42 o
   8  12   0      770.84      746.17     86.10 o
  -8  13   0      869.89      854.74     94.41 o
  -7  13   0     5596.68     5384.24    265.89 o
  -6  13   0     2271.13     2217.69    275.72 o
  -5  13   0     1263.99     1214.33    106.06 o
  -4  13   0     2258.70     2318.97     93.76 o
  -3  13   0     1134.01     1000.00     49.23 o
  -2  13   0     5764.30     5498.15    269.16 o
  -1  13   0     3781.38     3783.75    106.79 o
   0  13   0     2631.95     2577.83    138.97 o
   1  13   0     2792.22     2842.70    211.52 o
   2  13   0      298.34      280.90     44.35 o
   3  13   0     1770.28     1650.52     66.06 o
   4  13   0      803.23      664.86     39.16 o
   5  13   0      522.21      478.39     38.07 o
   6  13   0     1275.02     1265.93     81.17 o
   7  13   0      228.58      296.87     60.12 o
  -7  14   0      980.09     1025.73     86.22 o
  -6  14   0     3894.40     3858.55    192.44 o
  -5  14   0     5883.45     6632.14    251.12 o
  -4  14   0      107.88       47.89     59.94 o
  -3  14   0     2414.99     2523.34    155.98 o
  -2  14   0      510.48      479.31     50.84 o
  -1  14   0     6564.78     6967.74    254.83 o
   0  14   0     5264.44     5164.21    184.87 o
   1  14   0      158.68      285.72     44.68 o
   2  14   0     3455.77     3480.80    378.28 o
   3  14   0      511.01      552.89     73.64 o
   4  14   0      414.73      358.58     58.63 o
   5  14   0      135.96      211.36     91.75 o
   6  14   0      269.09      264.69     57.43 o
  -7  15   0     1354.64     1136.59    156.40 o
  -6  15   0     2097.62     2028.86    136.53 o
  -5  15   0     1286.46     1402.34    106.65 o
  -4  15   0     5349.44     6089.16    229.57 o
  -3  15   0      157.08      184.50     45.43 o
  -2  15   0     1792.18     1719.60    120.42 o
  -1  15   0      612.76      551.76     58.60 o
   0  15   0     1155.33     1299.04    167.21 o
   1  15   0     2152.12     2481.75    125.57 o
   2  15   0      308.67      320.61     48.60 o
   3  15   0     1458.54     1644.57    167.70 o
   4  15   0      762.62      653.22     61.26 o
   5  15   0      538.30      579.15    104.56 o
   6  15   0     1072.69     1176.17    159.28 o
  -6  16   0      817.06      567.05    136.15 o
  -5  16   0     2414.10     2094.84    203.13 o
  -4  16   0       16.20       -6.07     80.23 o
  -3  16   0     2393.66     2750.42    145.68 o
  -2  16   0      975.48     1141.01     82.49 o
  -1  16   0     1001.36     1106.16     77.88 o
   0  16   0     1049.68     1020.28     87.63 o
   1  16   0     1028.80     1378.62    143.76 o
   2  16   0     3136.33     3780.47    281.68 o
   3  16   0      266.96      186.61     58.40 o
   4  16   0       53.28        0.00     77.30 o
   5  16   0      171.05      105.32     53.66 o
  -5  17   0      272.94      380.35     85.03 o
  -4  17   0     1796.24     1803.05    131.98 o
  -3  17   0      134.26      318.51     76.64 o
  -2  17   0     1717.43     1683.86    145.77 o
  -1  17   0      543.41      834.58     90.81 o
   0  17   0      230.65      344.36     75.49 o
   1  17   0     1489.41     1327.64    118.80 o
   2  17   0      190.24      192.13     94.39 o
   3  17   0      976.25     1796.85    154.94 o
  -3  18   0     1164.44     1154.82    105.69 o
  -2  18   0      128.19       33.10     81.23 o
  -1  18   0      353.60      443.06     92.00 o
   0  18   0      974.80     1356.43    148.33 o
   1  18   0      105.14       94.68     63.64 o
   2  18   0     1774.85     2001.59    194.58 o
  -2 -18   1       16.57       79.70     86.34 o
  -1 -18   1     1046.59     1436.76    136.03 o
   0 -18   1       69.37      103.59     66.49 o
   1 -18   1      446.32      555.02     99.85 o
   2 -18   1     2330.71     2541.06    195.81 o
   3 -18   1      140.20      160.93     97.45 o
  -4 -17   1      204.61      216.51     71.14 o
  -3 -17   1       43.47       90.51     52.81 o
  -2 -17   1     1369.28     1189.14    198.27 o
  -1 -17   1        3.04      -49.28     49.28 o
   0 -17   1     1260.65     1363.14    127.13 o
   1 -17   1      358.23      516.78     88.21 o
   2 -17   1      280.89      243.77     66.21 o
   3 -17   1     2213.35     2171.29    168.05 o
   4 -17   1      103.49       35.78     74.58 o
  -5 -16   1       65.20      103.06     51.32 o
  -4 -16   1      385.58      346.61    123.29 o
  -3 -16   1      535.73      625.66    168.60 o
  -2 -16   1      118.96      199.43     71.94 o
  -1 -16   1      870.38      882.65     95.08 o
   0 -16   1       63.80       49.44     74.13 o
   1 -16   1     1760.91     2223.89    148.42 o
   2 -16   1     2324.50     2345.40    180.91 o
   3 -16   1       49.40       -9.08     86.26 o
   4 -16   1     2477.27     2525.57    236.43 o
   5 -16   1      561.97      349.18    107.33 o
   6 -16   1     1231.06     1109.26    122.58 o
  -6 -15   1        4.75        5.57     72.43 o
  -5 -15   1     1316.32     1425.56    488.72 o
  -4 -15   1      115.80      197.75    116.68 o
  -3 -15   1      289.24      376.65    178.95 o
  -2 -15   1     2063.07     2424.01    296.69 o
  -1 -15   1       19.16       80.14     39.57 o
   0 -15   1     2113.73     2550.41    156.46 o
   1 -15   1      886.37      873.09     67.02 o
   2 -15   1     1096.31     1244.06     85.29 o
   3 -15   1     3034.40     3120.13    264.33 o
   4 -15   1      100.73      -16.84     88.70 o
   5 -15   1     3461.73     3165.95    212.27 o
   6 -15   1      459.07      430.20    101.09 o
   7 -15   1      936.17     1137.73    167.03 o
  -7 -14   1       63.80       37.48     99.34 o
  -6 -14   1     1676.59     1619.60    118.90 o
  -5 -14   1      102.18       68.91     90.95 o
  -4 -14   1     2463.85     2618.95    152.38 o
  -3 -14   1     2157.56     2245.33    223.70 o
  -2 -14   1      435.20      526.34     67.93 o
  -1 -14   1     2114.32     1752.15    235.40 o
   0 -14   1      182.80      167.91     35.39 o
   1 -14   1     6021.14     6090.54    274.64 o
   2 -14   1     2985.21     3066.62    168.45 o
   3 -14   1     1169.37     1152.22     64.90 o
   4 -14   1     4138.80     3923.96    336.80 o
   5 -14   1      786.13      902.69     77.57 o
   6 -14   1     1830.34     1615.35    113.44 o
   7 -14   1      664.55      780.70    100.30 o
  -7 -13   1     1208.07     1285.78    107.85 o
  -6 -13   1       82.46       96.10     91.36 o
  -5 -13   1     2632.57     2501.73     90.60 o
  -4 -13   1     1460.85     1371.11     49.17 o
  -3 -13   1     5849.16     5672.09    412.97 o
  -2 -13   1     2486.89     2432.68    150.29 o
  -1 -13   1      195.58      128.27     23.03 o
   0 -13   1     5520.72     5622.58    220.85 o
   1 -13   1     4169.10     4258.52    119.29 o
   2 -13   1     3229.58     3360.81    180.48 o
   3 -13   1     3372.27     3430.58    146.91 o
   4 -13   1      131.29      182.94     35.07 o
   5 -13   1     4169.93     4119.69    168.28 o
   6 -13   1      273.50      258.47     48.74 o
   7 -13   1      962.97      619.50     77.07 o
   8 -13   1     1247.59     1213.59    100.41 o
  -8 -12   1      940.86     1021.24    159.13 o
  -7 -12   1      901.41      934.77    110.29 o
  -6 -12   1     1458.64     1441.36     92.83 o
  -5 -12   1       19.62       92.82     36.55 o
  -4 -12   1     5259.26     5194.77    202.70 o
  -3 -12   1    11870.57    10446.40    520.36 o
  -2 -12   1     4413.89     3838.92    257.28 o
  -1 -12   1     6899.62     6183.58    442.38 o
   0 -12   1      208.14      221.25     45.51 o
   1 -12   1     6629.94     6806.22    254.97 o
   2 -12   1     1308.63     1413.24     47.48 o
   3 -12   1     1473.40     1499.83     85.00 o
   4 -12   1     3569.20     3530.36    105.85 o
   5 -12   1      545.40      469.76     43.57 o
   6 -12   1     1401.22     1243.17     81.53 o
   7 -12   1     1802.24     1586.85     82.57 o
   8 -12   1       93.02      -66.77    121.73 o
  -8 -11   1     1264.61     1314.75    168.03 o
  -7 -11   1     3317.19     3191.41    125.44 o
  -6 -11   1      392.71      377.37     31.22 o
  -5 -11   1     7320.14     6683.70    252.25 o
  -4 -11   1     2205.54     2000.35     62.50 o
  -3 -11   1     6426.71     5858.52    175.45 o
  -2 -11   1     5791.23     5247.01    241.42 o
  -1 -11   1      868.53      734.70     63.54 o
   0 -11   1    11139.10    11461.72    328.48 o
   1 -11   1      308.54      351.26     21.80 o
   2 -11   1     3404.27     3709.12    132.35 o
   3 -11   1     2680.46     2799.92     90.98 o
   4 -11   1       32.42       43.86     24.53 o
   5 -11   1      878.29      895.72     41.70 o
   6 -11   1     2203.59     2092.63     70.59 o
   7 -11   1      788.42      652.39     66.95 o
   8 -11   1     2110.96     2032.23    137.47 o
   9 -11   1      478.48      428.72     91.60 o
  -9 -10   1     1664.43     1603.99    120.91 o
  -8 -10   1     4164.68     4337.39    176.88 o
  -7 -10   1      555.74      432.55     40.85 o
  -6 -10   1     2228.47     2213.18     84.28 o
  -5 -10   1       14.81       31.10     26.32 o
  -4 -10   1     9032.65     8489.09    223.55 o
  -3 -10   1     4872.43     4399.87    137.22 o
  -2 -10   1      622.31      700.25     37.77 o
  -1 -10   1    11961.06    11452.02    586.98 o
   0 -10   1      427.70      432.83     28.42 o
   1 -10   1     3621.22     3360.67     83.67 o
   2 -10   1      374.48      417.23     24.43 o
   3 -10   1     3174.23     3263.01     80.02 o
   4 -10   1     5660.85     5540.52    169.50 o
   5 -10   1       12.63       57.50     26.19 o
   6 -10   1      305.13      279.36     32.61 o
   7 -10   1      823.52      751.60     60.84 o
   8 -10   1      521.23      325.94    121.86 o
   9 -10   1     2001.06     1811.34    225.90 o
  -9  -9   1      973.90      984.44    114.84 o
  -8  -9   1     1331.83     1261.01    107.13 o
  -7  -9   1     5413.98     5216.74    167.90 o
  -6  -9   1      791.91      816.76     39.08 o
  -5  -9   1     7970.64     7062.17    309.79 o
  -4  -9   1      691.99      623.24     42.93 o
  -3  -9   1     2443.47     2061.85     75.14 o
  -2  -9   1     7489.99     6813.91    165.54 o
  -1  -9   1       20.12       19.22     24.97 o
   0  -9   1     5588.83     5755.49    133.74 o
   1  -9   1       63.93      106.54     29.80 o
   2  -9   1     2415.87     2559.12     61.69 o
   3  -9   1     3618.26     3686.91    116.27 o
   4  -9   1      427.30      461.23     25.70 o
   5  -9   1     3087.17     2971.62     77.57 o
   6  -9   1      137.98      165.25     23.92 o
   7  -9   1      632.75      630.26     34.79 o
   8  -9   1     2590.52     2556.37    249.84 o
   9  -9   1       89.02       51.38     67.37 o
  10  -9   1     2243.00     1963.03    134.84 o
 -10  -8   1       96.28      148.09     52.95 o
  -9  -8   1     3558.72     3910.23    176.48 o
  -8  -8   1     3345.02     3514.40    131.09 o
  -7  -8   1      139.57      145.01     36.29 o
  -6  -8   1     4608.94     4095.14    111.95 o
  -5  -8   1      747.31      738.01     28.44 o
  -4  -8   1     5241.85     4705.38    165.21 o
  -3  -8   1      459.20      379.68     19.07 o
  -2  -8   1     3617.91     3433.16    100.80 o
  -1  -8   1    21494.37    21421.67    755.94 o
   0  -8   1     2150.72     2095.22     48.11 o
   1  -8   1     2030.05     2169.24     58.93 o
   2  -8   1     1569.25     1767.54     43.67 o
   3  -8   1     4968.22     5320.94    109.62 o
   4  -8   1     8143.83     8685.82    179.28 o
   5  -8   1      342.17      342.18     20.87 o
   6  -8   1     3722.47     3788.73    100.93 o
   7  -8   1     1070.46     1065.64     40.91 o
   8  -8   1       41.90       25.38     41.45 o
   9  -8   1     1569.37     1430.75    123.40 o
  10  -8   1        3.72      -63.41     63.41 o
 -10  -7   1     1586.23     1555.78     98.48 o
  -9  -7   1      250.63      154.38     87.32 o
  -8  -7   1     1517.76     1433.73     64.92 o
  -7  -7   1     2616.29     2588.63     82.36 o
  -6  -7   1     1107.83     1080.76     67.57 o
  -5  -7   1     8344.55     7743.37    188.42 o
  -4  -7   1       43.58       69.10     22.50 o
  -3  -7   1     3641.68     3039.72     93.16 o
  -2  -7   1     8394.58     6847.11    182.42 o
  -1  -7   1      132.29      165.01     13.22 o
   0  -7   1     2993.15     3446.80     67.89 o
   1  -7   1      592.62      667.64     32.38 o
   2  -7   1     1424.45     1612.31     40.48 o
   3  -7   1    10549.34    10678.98    190.47 o
   4  -7   1     1756.61     1837.56     52.07 o
   5  -7   1    13353.46    13384.40    232.31 o
   6  -7   1       84.66      127.45     21.18 o
   7  -7   1     3912.77     4042.78     98.85 o
   8  -7   1     1395.99     1426.81     60.09 o
   9  -7   1       19.55       83.74     58.75 o
  10  -7   1     3186.90     3389.23    336.33 o
 -10  -6   1       59.78      111.26     53.43 o
  -9  -6   1     2203.52     2232.53    106.43 o
  -8  -6   1      148.44      179.54     28.74 o
  -7  -6   1      872.67      877.92     38.85 o
  -6  -6   1     6643.30     6372.45    186.41 o
  -5  -6   1     1955.38     1754.69     50.26 o
  -4  -6   1     2128.09     2226.72     58.64 o
  -3  -6   1      711.50      777.48     27.43 o
  -2  -6   1     8097.57     6238.64    213.08 o
  -1  -6   1    17719.33    15879.98   1063.47 o
   0  -6   1     1205.08     1017.39     52.83 o
   1  -6   1    26781.38    29976.84    517.27 o
   2  -6   1     9494.69    10342.21    184.44 o
   3  -6   1     2427.90     2280.63     52.25 o
   4  -6   1     6769.59     6868.74    361.88 o
   5  -6   1      132.69      116.11     17.37 o
   6  -6   1    20068.98    21452.18    384.88 o
   7  -6   1     4100.77     4216.88    257.00 o
   8  -6   1     1512.24     1542.28     76.11 o
   9  -6   1     1008.76     1056.97    112.34 o
  10  -6   1       58.38      165.73     73.14 o
 -10  -5   1     2378.46     2293.80    164.78 o
  -9  -5   1       48.62      168.19     41.63 o
  -8  -5   1     1363.45     1284.76     84.34 o
  -7  -5   1      559.96      528.10     28.81 o
  -6  -5   1      178.65      238.63     31.38 o
  -5  -5   1     5533.25     5424.72    129.51 o
  -4  -5   1     3247.58     2945.51    151.15 o
  -3  -5   1     4000.57     3931.73     91.55 o
  -2  -5   1     6812.05     6564.11    381.41 o
  -1  -5   1     7074.82     6567.18    240.62 o
   0  -5   1    28194.84    28630.16    531.88 o
   1  -5   1     2718.98     2836.01     56.81 o
   2  -5   1    16367.66    18001.46    299.36 o
   3  -5   1    15732.78    17321.92    299.71 o
   4  -5   1      487.70      377.54     20.49 o
   5  -5   1    14903.51    15407.20    309.66 o
   6  -5   1     3676.55     3772.43     83.52 o
   7  -5   1    11980.44    11948.85    303.88 o
   8  -5   1     2056.16     2176.73     85.65 o
   9  -5   1     1480.02     1643.65    127.04 o
  10  -5   1     1248.73     1207.69    203.26 o
 -11  -4   1      627.01      570.76     73.97 o
 -10  -4   1      274.83      379.82     87.26 o
  -9  -4   1     1489.53     1383.12     76.26 o
  -8  -4   1      119.95      182.68     38.94 o
  -7  -4   1     7605.54     7302.43    164.29 o
  -6  -4   1     3989.14     3901.61     85.60 o
  -5  -4   1      138.70      222.60     29.62 o
  -4  -4   1      987.24     1170.91     62.88 o
  -3  -4   1    12096.73    11613.71    291.10 o
  -2  -4   1      692.11      737.43     34.64 o
  -1  -4   1     6323.23     4939.43    116.57 o
   0  -4   1     3171.62     3784.02     79.80 o
   1  -4   1    79661.82    84979.12   1485.66 o
   2  -4   1    37599.86    39556.91    673.99 o
   3  -4   1    13877.47    13644.94    437.39 o
   4  -4   1      807.33      962.95     30.68 o
   5  -4   1      887.95      840.36     36.52 o
   6  -4   1    15687.51    15883.56    294.90 o
   7  -4   1     1946.54     1812.32    115.39 o
   8  -4   1     6771.64     6713.07    230.97 o
   9  -4   1     4438.71     4341.08    161.73 o
  10  -4   1      103.65      148.39     77.02 o
  11  -4   1      437.14      311.02     88.42 o
 -11  -3   1      682.30      740.51     69.43 o
 -10  -3   1      861.15      978.89     76.28 o
  -9  -3   1      476.09      485.56     58.50 o
  -8  -3   1      654.29      807.77     56.80 o
  -7  -3   1     3852.76     4046.57    110.65 o
  -6  -3   1     6452.78     6671.53    178.91 o
  -5  -3   1     1430.24     1503.01     37.75 o
  -4  -3   1     2189.00     2285.13     55.88 o
  -3  -3   1     1012.88     1278.80     57.69 o
  -2  -3   1    27168.75    26932.16    867.92 o
  -1  -3   1    19646.97    16754.38   1352.19 o
   0  -3   1    59486.73    67695.01   2568.58 o
   1  -3   1     3879.89     4047.27     73.44 o
   2  -3   1    31290.54    34895.27    628.72 o
   3  -3   1    12495.42    13481.29    207.40 o
   4  -3   1     5488.41     5695.39    116.23 o
   5  -3   1    14868.80    15617.49    249.71 o
   6  -3   1      119.39      163.79     27.10 o
   7  -3   1     4487.47     4719.93    120.13 o
   8  -3   1     2901.24     2780.28    174.63 o
   9  -3   1      325.98      333.33     38.82 o
  10  -3   1     2224.90     1882.45    105.88 o
  11  -3   1       64.04      182.61     78.15 o
 -11  -2   1     1006.30      930.92    137.49 o
 -10  -2   1      154.34      252.10     45.81 o
  -9  -2   1      621.31      640.56     40.45 o
  -8  -2   1     2325.05     2259.87     76.96 o
  -7  -2   1     1480.53     1385.96     43.79 o
  -6  -2   1     5432.15     5896.35    116.93 o
  -5  -2   1      459.14      596.60     25.89 o
  -4  -2   1    14958.13    15369.01    223.66 o
  -3  -2   1     9728.55     9744.70    193.30 o
  -2  -2   1     4105.02     4886.13    110.68 o
  -1  -2   1    18180.04    16110.67   1325.99 o
   0  -2   1      900.42      594.84    204.63 o
   1  -2   1    16814.18    18810.16    305.76 o
   2  -2   1     5296.15     5183.04     78.71 o
   3  -2   1    11670.57    12176.57    204.35 o
   4  -2   1    19344.77    21476.82    354.00 o
   5  -2   1     1241.25     1191.56     40.86 o
   6  -2   1     3450.17     3414.05    156.18 o
   7  -2   1      125.14      162.71     20.69 o
   8  -2   1     3141.59     2811.47    235.78 o
   9  -2   1     5582.15     5269.54    310.29 o
  10  -2   1       48.59      167.77     58.94 o
  11  -2   1      718.37      674.43    103.71 o
 -11  -1   1      419.53      528.03    107.18 o
 -10  -1   1      743.72      786.06     69.91 o
  -9  -1   1       31.27       14.95     21.91 o
  -8  -1   1     2916.51     2797.87    153.26 o
  -7  -1   1     8300.01     8805.03    313.49 o
  -6  -1   1      139.84      172.14     19.64 o
  -5  -1   1     6486.93     6857.02    191.67 o
  -4  -1   1       31.21       67.83     19.22 o
  -3  -1   1    53183.89    56126.03   1098.03 o
  -2  -1   1    16156.48    17053.38    301.47 o
   1  -1   1      845.36      849.27     64.11 o
   2  -1   1     6302.06     6815.93    220.10 o
   3  -1   1     8468.28     8307.02    261.70 o
   4  -1   1     1272.78     1772.35     45.75 o
   5  -1   1    18547.83    18825.27    368.79 o
   6  -1   1      517.72      533.91     30.41 o
   7  -1   1     1355.18     1570.22    101.11 o
   8  -1   1     2809.34     2682.71    159.62 o
   9  -1   1      572.74      561.87     71.81 o
  10  -1   1     1803.29     1657.24    149.01 o
  11  -1   1       54.38       42.63     39.69 o
 -11   0   1     3678.15     3870.15    270.24 o
 -10   0   1      106.92       80.08     64.63 o
  -9   0   1     1695.18     1691.37     78.26 o
  -8   0   1     1600.45     1580.75     85.08 o
  -7   0   1     2401.15     2360.91     88.05 o
  -6   0   1     9371.16     9610.52    218.34 o
  -5   0   1     2727.08     2932.92     74.85 o
  -4   0   1    29118.61    32002.74    609.29 o
  -3   0   1     2184.67     2695.63     66.10 o
  -2   0   1     5501.80     5703.28    129.72 o
   2   0   1      715.99      635.92     27.33 o
   3   0   1     3759.39     3745.03     90.56 o
   4   0   1    49736.11    51138.26    960.66 o
   5   0   1      313.53      347.58     20.70 o
   6   0   1     4782.40     5056.35    147.45 o
   7   0   1      412.96      384.86     31.29 o
   8   0   1     1194.69     1204.47     59.52 o
   9   0   1     2805.44     2748.87    181.54 o
  10   0   1       14.58       19.31     48.54 o
  11   0   1     1366.25     1237.90    151.68 o
 -11   1   1      120.84      160.60     54.52 o
 -10   1   1     4462.13     4187.22    197.24 o
  -9   1   1       54.81      163.30     42.64 o
  -8   1   1     7875.57     7749.46    354.60 o
  -7   1   1      369.85      447.70     52.13 o
  -6   1   1     1733.30     1643.03     64.97 o
  -5   1   1    30794.57    32757.70    544.72 o
  -4   1   1      939.39     1035.28     30.33 o
  -3   1   1    24276.84    26611.18    532.54 o
  -2   1   1     6002.65     6263.32    145.12 o
   1   1   1     2523.47     2013.72     52.53 o
   2   1   1     1171.42     1262.25     27.41 o
   3   1   1    20487.97    19867.46    327.74 o
   4   1   1      375.80      485.81     33.86 o
   5   1   1     3379.47     3395.49     81.19 o
   6   1   1     1123.04     1083.20     34.15 o
   7   1   1     5466.95     5681.00    134.27 o
   8   1   1     2202.86     2306.97    153.52 o
   9   1   1      901.09      954.63     85.00 o
  10   1   1     1296.67     1593.98    272.60 o
  11   1   1      152.02      153.51     57.54 o
 -11   2   1     1802.07     1440.62    133.22 o
 -10   2   1      166.35      169.12     56.29 o
  -9   2   1     8754.60     8246.07    388.08 o
  -8   2   1      619.31      611.10     52.00 o
  -7   2   1     9090.97     8802.09    358.86 o
  -6   2   1     3058.11     2832.11    128.17 o
  -5   2   1     8395.30     8445.23    313.57 o
  -4   2   1    31314.69    34024.27    645.99 o
  -3   2   1      319.65      498.19     20.87 o
  -2   2   1      315.51      386.48     35.22 o
  -1   2   1    30526.07    33535.73    674.95 o
   0   2   1     8110.03     7716.05    657.98 o
   1   2   1    32082.16    24364.92    582.53 o
   2   2   1      470.32      495.77     27.35 o
   3   2   1     1900.72     1929.10     45.92 o
   4   2   1     7420.46     7126.93    136.17 o
   5   2   1     1767.78     1881.64     53.71 o
   6   2   1     4029.94     4169.23    103.24 o
   7   2   1     2430.45     2231.51     97.51 o
   8   2   1     2832.27     2785.88    127.92 o
   9   2   1      848.64      941.77     60.14 o
  10   2   1      121.94       77.45     46.22 o
  11   2   1     2444.28     2301.56    121.37 o
 -11   3   1      821.42      775.38     73.26 o
 -10   3   1     5662.99     5580.82    519.45 o
  -9   3   1      489.90      554.35     43.98 o
  -8   3   1     7586.99     7550.59    509.14 o
  -7   3   1      851.88      974.67     42.20 o
  -6   3   1    10200.44    10053.27    186.70 o
  -5   3   1    14752.72    14617.78    472.39 o
  -4   3   1       38.40       36.87     13.48 o
  -3   3   1     3853.07     4013.43    212.99 o
  -2   3   1     1397.25     1558.99     94.56 o
  -1   3   1     3588.33     3912.91     73.76 o
   0   3   1    32283.36    33683.00    898.49 o
   1   3   1      318.05      411.87     20.12 o
   2   3   1    16104.69    13218.23    289.84 o
   3   3   1     3032.64     2716.19     68.37 o
   4   3   1     4058.37     4095.27     86.53 o
   5   3   1     1304.50     1501.88     52.85 o
   6   3   1      947.53      836.25     43.59 o
   7   3   1     4965.16     4934.58    163.90 o
   8   3   1     1666.25     1610.18    101.94 o
   9   3   1      656.32      738.29     75.60 o
  10   3   1     3123.30     3482.91    208.04 o
 -11   4   1      199.90      371.16    106.95 o
 -10   4   1      632.50      671.79    118.37 o
  -9   4   1     8686.74     8002.95    662.67 o
  -8   4   1     1989.14     1902.57     94.31 o
  -7   4   1     1014.82     1017.76     53.52 o
  -6   4   1     3304.76     3440.89    127.50 o
  -5   4   1     2247.16     2011.30     54.48 o
  -4   4   1    18101.68    17445.80    626.28 o
  -3   4   1      331.12      300.58     17.58 o
  -2   4   1    23276.63    24185.36    475.17 o
  -1   4   1    18325.35    19930.69    488.21 o
   0   4   1       86.25       68.34     12.79 o
   1   4   1     9281.97     8201.03    192.10 o
   2   4   1      135.65       65.71     15.35 o
   3   4   1     9613.06     8507.19    164.58 o
   4   4   1      690.83      832.26     38.44 o
   5   4   1      475.36      478.88     31.60 o
   6   4   1     4907.63     4686.36    113.92 o
   7   4   1      700.40      769.67     42.50 o
   8   4   1     2300.15     2042.92     86.98 o
   9   4   1      878.37      917.01     85.05 o
  10   4   1      355.11      300.60     54.27 o
 -11   5   1      578.87      579.79    125.16 o
 -10   5   1     1675.14     1656.59    122.04 o
  -9   5   1        7.24       45.11     40.28 o
  -8   5   1     6215.85     6264.24    212.26 o
  -7   5   1     4999.45     4956.32    121.13 o
  -6   5   1     1116.40     1113.64     40.66 o
  -5   5   1     1693.56     1787.34     49.35 o
  -4   5   1     2263.45     1968.35     95.14 o
  -3   5   1    11739.10    12215.73    261.45 o
  -2   5   1     1887.72     2328.37     58.87 o
  -1   5   1     4856.98     5233.00    111.69 o
   0   5   1    32420.64    29960.11    656.57 o
   1   5   1     1188.65     1050.73     46.99 o
   2   5   1    16163.54    13014.16    332.36 o
   3   5   1     4499.59     3705.76     82.39 o
   4   5   1     7008.66     6484.66    181.95 o
   5   5   1     6473.17     5997.50    132.01 o
   6   5   1      175.87      186.55     23.88 o
   7   5   1     4553.48     4465.54    136.98 o
   8   5   1      498.42      527.44     30.61 o
   9   5   1     1171.64     1250.39     81.31 o
  10   5   1     2457.39     2532.47    138.73 o
 -10   6   1     1013.76     1060.55    103.03 o
  -9   6   1     1719.66     1569.94     82.39 o
  -8   6   1      613.43      711.15     55.54 o
  -7   6   1     1710.81     1777.90     48.23 o
  -6   6   1     7189.63     7058.03    151.73 o
  -5   6   1       45.12       66.72     44.26 o
  -4   6   1      525.05      613.11     25.06 o
  -3   6   1      152.08      197.99     25.50 o
  -2   6   1    20430.58    21264.69    399.03 o
  -1   6   1    12573.40    13041.19    266.56 o
   0   6   1     1483.69     1827.74     55.35 o
   1   6   1     9849.39     9553.30    223.95 o
   2   6   1      227.84      320.53     20.91 o
   3   6   1     7319.18     5913.69    121.67 o
   4   6   1     3250.33     2967.17     84.50 o
   5   6   1     7086.29     6704.26    159.60 o
   6   6   1    11873.00    11345.03    246.48 o
   7   6   1      307.31      324.27     46.67 o
   8   6   1      664.50      652.01     53.89 o
   9   6   1     1268.47     1252.90     95.89 o
  10   6   1      515.67      627.44     64.79 o
 -10   7   1      834.09      924.05    257.77 o
  -9   7   1       67.32       92.12    107.93 o
  -8   7   1     1283.63     1211.95     53.72 o
  -7   7   1     3161.99     2967.39     92.63 o
  -6   7   1     3280.20     3412.99     95.95 o
  -5   7   1     4350.56     4249.87     92.76 o
  -4   7   1       15.43       27.63     18.42 o
  -3   7   1     5504.83     5473.49    120.65 o
  -2   7   1     1112.39     1252.20     42.38 o
  -1   7   1     9255.32     9613.23    212.92 o
   0   7   1    15267.61    15540.87    311.19 o
   1   7   1       67.85       61.50     15.62 o
   2   7   1     8770.17     7736.74    175.54 o
   3   7   1     1217.89     1235.79     38.70 o
   4   7   1     4419.18     3740.86     82.06 o
   5   7   1    10996.50    10069.76    206.44 o
   6   7   1      229.30      248.28     30.03 o
   7   7   1     3187.46     3080.80     98.91 o
   8   7   1     1025.58     1082.16    112.68 o
   9   7   1      886.99      796.54    116.84 o
  10   7   1      875.30      823.44     76.29 o
 -10   8   1      193.14      116.47     66.81 o
  -9   8   1      796.21      767.41     88.75 o
  -8   8   1       80.45       79.54     18.33 o
  -7   8   1     5381.49     4858.84    130.06 o
  -6   8   1     5584.68     5213.16    221.93 o
  -5   8   1       40.20       54.65     19.23 o
  -4   8   1     3251.74     3274.05     87.90 o
  -3   8   1      756.45      803.74     40.57 o
  -2   8   1    15735.17    16575.96    358.30 o
  -1   8   1    11779.06    11993.04    245.38 o
   0   8   1     9872.22    10376.28    217.97 o
   1   8   1    52215.11    50224.69   1111.22 o
   2   8   1      430.01      385.16     25.37 o
   3   8   1     2293.29     2230.44    148.13 o
   4   8   1     1260.93     1183.31     47.62 o
   5   8   1     4638.07     3997.31    100.33 o
   6   8   1     8103.07     7171.18    189.14 o
   7   8   1      518.14      451.75     33.87 o
   8   8   1      853.28      950.26     70.46 o
   9   8   1     1615.98     1697.22    109.61 o
 -10   9   1     2051.50     2060.88    207.05 o
  -9   9   1      165.32      201.69     76.16 o
  -8   9   1     1091.15     1272.10     94.79 o
  -7   9   1      941.40      782.69     79.48 o
  -6   9   1     4897.94     4590.84    155.71 o
  -5   9   1    10047.85     9816.63    387.95 o
  -4   9   1      409.77      442.28     27.84 o
  -3   9   1    13261.91    13528.48    260.47 o
  -2   9   1     1380.21     1425.38     72.35 o
  -1   9   1     6978.36     7256.05    159.48 o
   0   9   1    40805.23    41846.30    824.73 o
   1   9   1     1738.16     1597.69     54.49 o
   2   9   1    13906.28    12845.53    341.25 o
   3   9   1      602.76      528.78     29.38 o
   4   9   1     2724.05     2464.76     58.68 o
   5   9   1     6058.13     5333.82    156.70 o
   6   9   1       14.35       44.72     24.68 o
   7   9   1     2490.67     2374.10     96.26 o
   8   9   1      554.90      565.09     73.42 o
   9   9   1      742.55      802.97     82.21 o
  -9  10   1     2690.44     2427.43    152.98 o
  -8  10   1        6.69       18.36     43.52 o
  -7  10   1     3439.10     3059.43    163.90 o
  -6  10   1     1760.20     1570.57     70.78 o
  -5  10   1      749.21      730.80     33.81 o
  -4  10   1    19767.00    19176.90   1218.45 o
  -3  10   1      615.84      584.08     29.87 o
  -2  10   1     5002.79     5333.90    122.07 o
  -1  10   1     6795.29     7086.20    209.19 o
   0  10   1     4205.76     3893.32     84.16 o
   1  10   1    13196.10    12178.81    411.12 o
   2  10   1     1027.06     1068.10     96.20 o
   3  10   1     7755.29     6741.27    170.83 o
   4  10   1     2769.30     2390.56    136.27 o
   5  10   1     1611.07     1539.11     61.81 o
   6  10   1      362.78      319.79     30.79 o
   7  10   1       10.74       77.74     64.25 o
   8  10   1     1849.18     1909.80    211.24 o
   9  10   1      832.83      942.79    149.60 o
  -9  11   1       13.33       99.47     69.82 o
  -8  11   1     4442.39     4164.40    241.87 o
  -7  11   1      790.43      696.07     63.93 o
  -6  11   1      401.45      446.75     79.15 o
  -5  11   1     5017.49     4786.89    264.36 o
  -4  11   1      888.72      821.26     44.90 o
  -3  11   1    19753.85    19788.35    519.72 o
  -2  11   1     1114.13     1164.00     49.68 o
  -1  11   1     2745.73     2622.06     93.06 o
   0  11   1     2933.01     3064.99     79.40 o
   1  11   1     1191.67     1230.27     44.51 o
   2  11   1     7317.88     6425.07    340.35 o
   3  11   1     1846.76     1574.28    189.91 o
   4  11   1     2509.11     2258.81     66.67 o
   5  11   1     1866.50     1803.05     80.72 o
   6  11   1      672.71      770.73     47.33 o
   7  11   1     1586.41     1490.98     88.78 o
   8  11   1       16.00      -37.86     50.98 o
  -9  12   1     1511.83     1411.06    287.47 o
  -8  12   1        1.17       15.57     87.51 o
  -7  12   1     2275.03     1755.81    197.80 o
  -6  12   1     2101.83     2127.60    231.15 o
  -5  12   1      687.42      595.52     39.05 o
  -4  12   1     7168.92     7036.76    417.39 o
  -3  12   1      922.97      766.38     58.69 o
  -2  12   1     2662.47     2752.82    155.09 o
  -1  12   1     1903.21     1776.74     57.41 o
   0  12   1     1862.01     1724.62     76.89 o
   1  12   1     5482.95     5175.62    177.51 o
   2  12   1      552.62      551.09     42.35 o
   3  12   1     6142.23     5968.30    203.02 o
   4  12   1     1217.11     1221.26    109.99 o
   5  12   1      963.64      843.08     40.64 o
   6  12   1      561.14      493.87     40.30 o
   7  12   1      275.67      287.22     60.28 o
   8  12   1     1859.82     1705.22    122.77 o
  -8  13   1     2781.29     2605.16    165.85 o
  -7  13   1      231.73      335.68     69.49 o
  -6  13   1     1391.03     1264.67    221.33 o
  -5  13   1     2755.40     2484.58    110.24 o
  -4  13   1       80.45      124.81     75.43 o
  -3  13   1     2356.12     2253.26    268.63 o
  -2  13   1     1056.11     1123.63     51.60 o
  -1  13   1     4928.56     4627.71    201.45 o
   0  13   1     1785.33     1792.73     78.25 o
   1  13   1       81.35       64.71     23.99 o
   2  13   1     2385.73     2226.18    126.39 o
   3  13   1      186.10      217.18     35.13 o
   4  13   1     1948.29     1871.08     71.12 o
   5  13   1      257.76      342.33     62.71 o
   6  13   1       39.91       48.38     44.63 o
   7  13   1     1760.51     1678.29    118.12 o
  -7  14   1     1815.45     2000.70    150.47 o
  -6  14   1      698.67      606.16    165.56 o
  -5  14   1     1439.50     1204.83    118.34 o
  -4  14   1     1189.42     1026.57    177.53 o
  -3  14   1      385.36      415.61     55.15 o
  -2  14   1     2103.29     2235.36    139.98 o
  -1  14   1      908.94      885.68     75.98 o
   0  14   1     2679.22     3130.64    127.98 o
   1  14   1     1820.02     1867.61    427.43 o
   2  14   1       66.16       21.41     56.85 o
   3  14   1     2442.38     2240.92    341.50 o
   4  14   1      868.69     1008.66     85.39 o
   5  14   1      167.09      176.75     50.46 o
   6  14   1     1313.75     1142.95     69.50 o
  -7  15   1       47.46      126.36    209.93 o
  -6  15   1     3702.52     3919.38    220.98 o
  -5  15   1     1415.10     1438.99    108.40 o
  -4  15   1       41.17       24.32     49.73 o
  -3  15   1      814.36      902.05     85.10 o
  -2  15   1      502.52      572.69    138.33 o
  -1  15   1     1588.22     1631.58    247.54 o
   0  15   1     2307.72     2847.82    135.15 o
   1  15   1      104.99       63.12     53.23 o
   2  15   1     2006.31     2293.19    165.70 o
   3  15   1      342.50      375.45    110.60 o
   4  15   1      778.24      745.23    144.90 o
   5  15   1     1198.96     1051.51    411.41 o
  -6  16   1       51.92      -28.77     89.31 o
  -5  16   1     2654.65     2238.25    188.40 o
  -4  16   1     1107.69     1077.66    100.12 o
  -3  16   1        5.15       73.86     46.31 o
  -2  16   1     1091.68     1000.99     83.46 o
  -1  16   1     1212.54     1176.61     82.91 o
   0  16   1      144.00      137.86     54.98 o
   1  16   1      997.34     1104.38    206.08 o
   2  16   1      135.15       88.41     66.33 o
   3  16   1     2445.97     2406.96    433.28 o
   4  16   1     1390.11     1538.79    176.20 o
  -5  17   1      541.97      504.18    122.72 o
  -4  17   1      808.99      534.77     84.17 o
  -3  17   1     2304.55     2239.25    184.91 o
  -2  17   1       33.61       29.06     94.84 o
  -1  17   1      231.28      151.19     71.69 o
   0  17   1      407.11      499.58     80.12 o
   1  17   1      385.50      367.61     84.49 o
   2  17   1     2346.62     2857.23    214.32 o
   3  17   1      194.06      334.15     79.39 o
  -3  18   1      517.49      806.29    113.97 o
  -2  18   1     2050.61     2341.32    186.29 o
  -1  18   1      758.14     1092.26    129.50 o
   0  18   1       47.46       69.09     59.47 o
   1  18   1     1069.10      866.45    122.04 o
  -2 -18   2     1321.20     1402.59    463.52 o
  -1 -18   2        8.98       26.58     71.90 o
   0 -18   2      881.52     1084.50    111.38 o
   1 -18   2      165.85       71.86     89.81 o
   2 -18   2     1160.07     1341.89    124.60 o
   3 -18   2     3475.56     3659.77    265.53 o
  -4 -17   2     1343.05     1950.06    186.25 o
  -3 -17   2     1292.55     1408.51     92.72 o
  -2 -17   2      391.74      347.18     53.70 o
  -1 -17   2     2035.33     2168.51    162.92 o
   0 -17   2      136.88       93.20     67.19 o
   1 -17   2     1397.13     1269.80    122.47 o
   2 -17   2     2186.48     2127.56    156.41 o
   3 -17   2      650.85      694.66    116.58 o
   4 -17   2     2916.62     2819.49    204.85 o
  -5 -16   2     1102.54      999.85    192.08 o
  -4 -16   2      129.24       87.67     46.28 o
  -3 -16   2     1124.56     1642.63    131.79 o
  -2 -16   2     6131.09     6858.83    957.71 o
  -1 -16   2        5.44      -65.29     65.29 o
   0 -16   2     2482.94     2949.44    185.80 o
   1 -16   2       50.48      177.60     72.85 o
   2 -16   2     2185.22     2432.64    164.13 o
   3 -16   2     2520.90     2835.48    203.51 o
   4 -16   2      233.65      285.83     92.25 o
   5 -16   2     2832.56     2951.14    227.53 o
   6 -16   2      278.19      401.90     95.22 o
  -6 -15   2     1280.77     1736.11    153.51 o
  -5 -15   2        2.36      -29.40     77.03 o
  -4 -15   2     1425.48     1529.13    134.28 o
  -3 -15   2     2245.19     2863.01    179.17 o
  -2 -15   2      964.03     1026.29     66.46 o
  -1 -15   2     6912.02     8171.02    343.76 o
   0 -15   2        6.58       18.52     42.09 o
   1 -15   2     4212.16     4753.13    422.70 o
   2 -15   2      441.74      629.51    139.69 o
   3 -15   2     1775.83     1685.08     83.49 o
   4 -15   2     3046.69     3085.65    219.87 o
   5 -15   2       32.37       21.42     55.14 o
   6 -15   2     1318.73     1423.31    145.79 o
  -7 -14   2     2850.20     2706.01    248.05 o
  -6 -14   2       21.15      -41.32     41.32 o
  -5 -14   2     1431.91     1242.30    382.71 o
  -4 -14   2      245.56      250.63     49.60 o
  -3 -14   2     3661.29     3743.93    615.59 o
  -2 -14   2     6091.66     7165.90    324.57 o
  -1 -14   2      231.71      322.08     53.08 o
   0 -14   2     7782.81     9054.20    333.15 o
   1 -14   2     1019.10     1009.15    152.26 o
   2 -14   2     2736.58     2746.52    235.56 o
   3 -14   2      115.26      167.84     45.02 o
   4 -14   2      976.99      982.56    109.99 o
   5 -14   2     6471.02     6363.50    284.27 o
   6 -14   2     2010.02     2135.50    130.79 o
   7 -14   2      468.69      460.12     83.71 o
  -7 -13   2      204.02       86.46     47.89 o
  -6 -13   2     3785.94     3561.61    168.32 o
  -5 -13   2       65.66       57.67     25.76 o
  -4 -13   2     3169.83     3072.23    249.87 o
  -3 -13   2     1280.02     1073.17    112.26 o
  -2 -13   2     1418.91     1263.53     61.69 o
  -1 -13   2     4510.71     4306.59    342.50 o
   0 -13   2      806.12      741.52     44.85 o
   1 -13   2     6668.33     7099.89    279.90 o
   2 -13   2     1902.78     1943.91     58.32 o
   3 -13   2     1186.52     1108.96    100.88 o
   4 -13   2     3338.38     3160.42    143.31 o
   5 -13   2      167.35      127.91     38.90 o
   6 -13   2     3979.19     4385.54    243.77 o
   7 -13   2      242.96      255.10     80.62 o
   8 -13   2      248.40      194.06     62.18 o
  -8 -12   2     1679.26     1741.55    120.62 o
  -7 -12   2     1978.39     1889.93    185.47 o
  -6 -12   2      107.94       47.39     25.20 o
  -5 -12   2     2104.89     2069.79    113.73 o
  -4 -12   2      958.71      949.40     57.49 o
  -3 -12   2     3751.50     3501.57    198.88 o
  -2 -12   2     2479.63     2248.39    178.84 o
  -1 -12   2      307.18      306.83     26.61 o
   0 -12   2    10439.92    11014.95    489.54 o
   1 -12   2     3988.94     3983.22    109.07 o
   2 -12   2     4473.84     4475.13    122.56 o
   3 -12   2     2382.44     2348.10     66.51 o
   4 -12   2      671.65      660.89     41.02 o
   5 -12   2     1851.07     1796.63    121.16 o
   6 -12   2       16.27        9.09     26.05 o
   7 -12   2     2734.67     2402.15    182.87 o
   8 -12   2     2941.68     2752.41    171.76 o
  -8 -11   2     1387.99     1281.16    111.14 o
  -7 -11   2     1151.91     1000.93     54.08 o
  -6 -11   2     2480.71     2270.34    110.52 o
  -5 -11   2      305.74      349.26     41.75 o
  -4 -11   2    10285.39     9898.91    366.18 o
  -3 -11   2     2022.54     1942.85     56.57 o
  -2 -11   2     3800.43     3877.25    146.51 o
  -1 -11   2     1722.74     1504.45     86.01 o
   0 -11   2      496.69      448.12     30.31 o
   1 -11   2     7078.44     7512.24    162.34 o
   2 -11   2     4599.96     4589.73    108.45 o
   3 -11   2     1185.99     1212.37     50.31 o
   4 -11   2     6314.80     6174.07    172.38 o
   5 -11   2       20.92        9.98     21.40 o
   6 -11   2     2719.03     2508.69     91.28 o
   7 -11   2     1192.51     1083.67     95.40 o
   8 -11   2     1216.89     1299.58    115.43 o
   9 -11   2     1257.22     1362.97    156.07 o
  -9 -10   2      144.83      237.85     73.29 o
  -8 -10   2     3023.94     3006.54    149.50 o
  -7 -10   2      989.09      835.77     59.40 o
  -6 -10   2      413.68      423.81     58.88 o
  -5 -10   2     2612.52     2506.93    171.22 o
  -4 -10   2     3390.87     3118.16    126.10 o
  -3 -10   2     2357.95     2311.88     71.53 o
  -2 -10   2     2825.19     2592.40    274.49 o
  -1 -10   2      941.76      954.68     84.17 o
   0 -10   2     5448.87     5609.26    120.39 o
   1 -10   2     3954.06     4128.37     88.26 o
   2 -10   2     2077.49     2112.05     55.61 o
   3 -10   2    10016.13    10286.51    267.92 o
   4 -10   2      592.68      584.92     53.01 o
   5 -10   2     2825.70     2628.85     69.78 o
   6 -10   2       34.38       36.27     22.68 o
   7 -10   2     2695.74     2458.87     76.72 o
   8 -10   2     2633.81     2464.73    206.60 o
   9 -10   2      427.59      467.67     77.09 o
  -9  -9   2     2449.60     2515.63    124.68 o
  -8  -9   2       84.89      -10.38     65.98 o
  -7  -9   2     1987.22     1887.67     62.94 o
  -6  -9   2     1123.44     1067.61     47.30 o
  -5  -9   2      154.27      130.09     22.35 o
  -4  -9   2     2565.33     2433.32     59.41 o
  -3  -9   2     1990.94     1773.24     58.48 o
  -2  -9   2      864.59      802.79     29.54 o
  -1  -9   2    12992.56    12868.36    653.74 o
   0  -9   2      534.34      529.35     21.77 o
   1  -9   2     1029.93     1131.33     42.26 o
   2  -9   2      736.38      804.39     30.53 o
   3  -9   2     1287.76     1247.63     40.32 o
   4  -9   2     5986.82     6197.94    128.45 o
   5  -9   2        6.23       12.22     17.14 o
   6  -9   2     2267.61     2228.27     62.44 o
   7  -9   2     3587.12     3541.52    114.35 o
   8  -9   2     2978.61     2790.29    209.62 o
   9  -9   2     2742.46     2967.69    272.94 o
 -10  -8   2      958.35     1109.96    104.15 o
  -9  -8   2      134.55       99.19     53.23 o
  -8  -8   2     3239.82     3101.57    103.89 o
  -7  -8   2     1632.36     1513.82     50.86 o
  -6  -8   2     1496.22     1312.14     49.65 o
  -5  -8   2     5421.27     4995.46    106.98 o
  -4  -8   2     1256.08     1175.00     48.65 o
  -3  -8   2      419.02      395.55     20.45 o
  -2  -8   2     1468.13     1555.33     58.68 o
  -1  -8   2     1463.97     1345.37     97.50 o
   0  -8   2    10396.41    10956.25    233.51 o
   1  -8   2       45.32       60.49     13.53 o
   2  -8   2     1461.04     1620.80     47.99 o
   3  -8   2     9843.20    10220.84    201.80 o
   4  -8   2     1198.94     1296.11     39.44 o
   5  -8   2     9150.29     9338.76    258.27 o
   6  -8   2      443.25      422.72     26.51 o
   7  -8   2     4201.51     4002.55    112.47 o
   8  -8   2     1625.24     1585.14    106.00 o
   9  -8   2     1284.59     1660.27    117.86 o
  10  -8   2     3542.40     3589.92    198.32 o
 -10  -7   2        3.24       63.67     60.16 o
  -9  -7   2     1626.91     1690.58    115.66 o
  -8  -7   2      345.25      340.54     35.89 o
  -7  -7   2      598.47      642.36     30.10 o
  -6  -7   2     5928.34     5509.51    131.01 o
  -5  -7   2      173.32      201.41     20.53 o
  -4  -7   2     1201.15     1160.05     66.80 o
  -3  -7   2      394.47      393.20     26.61 o
  -2  -7   2      808.24      702.09     26.29 o
  -1  -7   2    12462.16    12492.50    593.50 o
   0  -7   2      575.96      556.62     25.12 o
   1  -7   2     7891.52     8769.44    162.70 o
   2  -7   2     5342.47     5472.72    102.98 o
   3  -7   2      950.34     1151.63     40.24 o
   4  -7   2     5200.94     5417.02    119.26 o
   5  -7   2      563.88      560.47     23.99 o
   6  -7   2    12345.00    12544.55    285.04 o
   7  -7   2      819.13      712.76     34.23 o
   8  -7   2     1671.26     1766.59     84.22 o
   9  -7   2     2341.22     2347.47    139.35 o
  10  -7   2      148.06      150.44     65.78 o
 -10  -6   2     2066.52     2289.54    124.85 o
  -9  -6   2       12.83       39.60     38.19 o
  -8  -6   2      274.18      277.77     26.83 o
  -7  -6   2      161.50      145.37     19.25 o
  -6  -6   2     1462.28     1317.71     46.85 o
  -5  -6   2     6831.08     6408.58    143.92 o
  -4  -6   2       25.91       51.96     14.38 o
  -3  -6   2     1294.87     1163.12     52.33 o
  -2  -6   2     3450.15     2962.80    111.24 o
  -1  -6   2     3624.74     3680.45    235.33 o
   0  -6   2     5459.87     6487.68    117.86 o
   1  -6   2       15.89       51.49     11.04 o
   2  -6   2    30129.45    31319.07    531.92 o
   3  -6   2    10502.36    10247.39    164.61 o
   4  -6   2      640.39      694.51     54.42 o
   5  -6   2     7248.16     7442.58    141.38 o
   6  -6   2      156.82      247.64     27.59 o
   7  -6   2     8056.16     8145.90    218.49 o
   8  -6   2     3141.65     3003.15    149.86 o
   9  -6   2       31.51      132.77     36.78 o
  10  -6   2     2847.67     2762.81    175.30 o
 -10  -5   2       33.87       68.90     44.43 o
  -9  -5   2     2484.03     2511.77    116.39 o
  -8  -5   2      748.94      764.27     63.59 o
  -7  -5   2     1113.86     1084.98     41.56 o
  -6  -5   2     8553.10     8840.43    177.19 o
  -5  -5   2      218.34      228.12     22.49 o
  -4  -5   2    12777.31    12053.73    460.12 o
  -3  -5   2     1211.54     1184.44     44.82 o
  -2  -5   2    16631.61    15643.07    680.50 o
  -1  -5   2     4356.52     4470.19    257.82 o
   0  -5   2     1823.60     1924.26     56.16 o
   1  -5   2    25730.91    28632.30    470.66 o
   2  -5   2     6144.20     6971.57    128.84 o
   3  -5   2    11227.00    12375.25    248.22 o
   4  -5   2    10782.93    11284.74    188.94 o
   5  -5   2      215.57      267.40     21.66 o
   6  -5   2    13995.97    14607.96    288.26 o
   7  -5   2      470.11      520.83     77.56 o
   8  -5   2     1592.33     1562.76     70.49 o
   9  -5   2     2665.63     2637.94    139.67 o
  10  -5   2      206.97      230.25    142.13 o
 -11  -4   2      475.49      475.77     58.52 o
 -10  -4   2     3659.56     3833.03    165.26 o
  -9  -4   2      138.01      163.26     41.72 o
  -8  -4   2      483.74      554.32     35.06 o
  -7  -4   2      223.52      248.90     27.57 o
  -6  -4   2      987.12      959.87     31.11 o
  -5  -4   2    10396.14    10427.11    174.87 o
  -4  -4   2      971.98     1078.60     36.51 o
  -3  -4   2    54000.81    53391.23   1328.43 o
  -2  -4   2    16006.04    15964.17    634.64 o
  -1  -4   2      280.83      394.88     23.05 o
   0  -4   2    10272.06    11714.13    212.04 o
   1  -4   2     1163.11     1174.15     30.58 o
   2  -4   2    48951.62    53312.20    747.57 o
   3  -4   2    10502.96    10852.85    168.47 o
   4  -4   2      550.80      555.79     17.62 o
   5  -4   2     9678.30     9749.10    229.54 o
   6  -4   2     2176.00     2033.27     57.54 o
   7  -4   2     3529.76     3786.59    121.51 o
   8  -4   2      284.52      348.41     75.99 o
   9  -4   2     1479.57     1456.32     80.43 o
  10  -4   2     2656.59     2754.60    184.69 o
 -11  -3   2     1213.97     1344.93    219.07 o
 -10  -3   2      122.70      116.73     42.70 o
  -9  -3   2     3441.58     3522.97    169.34 o
  -8  -3   2      428.31      451.87     42.76 o
  -7  -3   2     8061.33     8213.51    189.65 o
  -6  -3   2     2571.28     2793.06     79.25 o
  -5  -3   2     4603.83     4515.66     82.55 o
  -4  -3   2    19918.75    21101.21    329.75 o
  -3  -3   2    10322.30    11374.83    182.68 o
  -2  -3   2    48227.29    47344.98   1202.11 o
  -1  -3   2     3692.65     3344.30    188.94 o
   0  -3   2    24219.52    26007.08    448.86 o
   1  -3   2    13436.59    15282.59    246.83 o
   2  -3   2      288.16      211.93     10.57 o
   3  -3   2    10859.04    11125.62    184.59 o
   4  -3   2    17459.95    17526.21    302.39 o
   5  -3   2      454.68      389.80     28.89 o
   6  -3   2     4802.73     4782.47    124.56 o
   7  -3   2     1756.61     1803.94    215.56 o
   8  -3   2     4610.39     4530.95    441.74 o
   9  -3   2     2177.40     2003.82    195.26 o
  10  -3   2      102.66       90.65     38.15 o
  11  -3   2      354.06      575.98    179.76 o
 -11  -2   2      822.64      804.54     68.85 o
 -10  -2   2     3137.64     3231.19    143.05 o
  -9  -2   2      171.38      196.27     30.37 o
  -8  -2   2     9139.77     8999.30    247.77 o
  -7  -2   2     6932.78     7215.86    152.18 o
  -6  -2   2     8778.07     9123.96    214.26 o
  -5  -2   2     6844.57     7017.72    114.63 o
  -4  -2   2      119.84      102.65     13.15 o
  -3  -2   2    73127.34    77506.33   1834.10 o
  -2  -2   2    13026.15    14901.70    233.38 o
  -1  -2   2      236.43      296.35     12.86 o
   0  -2   2    47880.59    44838.71   7348.72 o
   1  -2   2     1196.83     1227.86     23.83 o
   2  -2   2    34715.51    37351.10    586.92 o
   3  -2   2      810.58      619.20     15.46 o
   4  -2   2     7014.79     7341.13    129.08 o
   5  -2   2     9079.69     9873.80    207.15 o
   6  -2   2     3973.63     3906.80     92.17 o
   7  -2   2      359.24      440.70     30.59 o
   8  -2   2      360.71      387.17     40.03 o
   9  -2   2     4839.50     5048.47    299.68 o
  10  -2   2     1391.17     1284.23     83.49 o
  11  -2   2       19.86       46.83     66.28 o
 -11  -1   2     1171.10     1043.05    173.10 o
 -10  -1   2       11.32       45.22     38.86 o
  -9  -1   2     3112.25     2860.34    125.76 o
  -8  -1   2     2110.15     1907.92    177.27 o
  -7  -1   2     9047.71     9248.80    225.34 o
  -6  -1   2     7443.04     7998.50    208.41 o
  -5  -1   2     3575.28     3624.55    112.21 o
  -4  -1   2    12044.30    12576.47    194.78 o
  -3  -1   2     4032.43     4486.20     88.20 o
  -2  -1   2    11574.95    12992.95    215.60 o
  -1  -1   2    21135.98    20003.12   2813.35 o
   1  -1   2     7288.52     7782.13    338.36 o
   2  -1   2     8872.85     8883.63    145.94 o
   3  -1   2     6418.84     6941.14    119.86 o
   4  -1   2     4052.47     4622.89     74.11 o
   5  -1   2     2477.20     2658.22     61.72 o
   6  -1   2     1310.98     1320.58     65.86 o
   7  -1   2      228.34      307.96     31.33 o
   8  -1   2      398.01      330.15     61.06 o
   9  -1   2     2301.34     2096.88    132.53 o
  10  -1   2      671.06      725.28    126.82 o
  11  -1   2     1659.35     1719.53    142.30 o
 -11   0   2     1259.78     1096.71    124.13 o
 -10   0   2      996.10     1083.39     82.53 o
  -9   0   2       10.72       61.23     35.62 o
  -8   0   2     9704.87    10244.82    365.00 o
  -7   0   2    10517.48    10498.59    334.29 o
  -6   0   2     2695.39     3015.42     69.52 o
  -5   0   2    10785.63    11078.72    329.51 o
  -4   0   2       43.79       85.73     23.88 o
  -3   0   2     7439.38     8012.57    173.24 o
  -2   0   2     5251.67     5047.07     87.89 o
  -1   0   2    23695.18    22822.94   4026.87 o
   1   0   2     3299.76     2702.27     65.57 o
   2   0   2     1409.45     1780.98     36.06 o
   3   0   2      433.11      421.01     17.54 o
   4   0   2    13779.08    15345.25    242.34 o
   5   0   2     4559.38     4959.16     94.25 o
   6   0   2     2107.18     2155.25     54.02 o
   7   0   2     1704.30     1880.44     84.76 o
   8   0   2     3561.34     3482.26    175.49 o
   9   0   2       54.17      106.05     49.59 o
  10   0   2      726.21      694.34    102.78 o
  11   0   2      199.78      313.51    102.99 o
 -11   1   2     2489.51     2376.95    196.13 o
 -10   1   2      473.65      429.00     85.41 o
  -9   1   2     3232.58     3565.86    167.83 o
  -8   1   2     1709.97     1780.39     90.14 o
  -7   1   2     3059.75     3110.05    157.58 o
  -6   1   2    12213.13    12728.04    382.11 o
  -5   1   2      182.28      258.99     24.83 o
  -4   1   2    32563.51    34718.75    681.40 o
  -3   1   2      556.15      618.49     19.00 o
  -2   1   2    13840.80    14359.24    287.02 o
  -1   1   2    27163.53    29038.83    728.56 o
   0   1   2     2656.42     2595.63     66.26 o
   1   1   2    15088.99    12297.92    295.66 o
   2   1   2       96.92      145.09     12.34 o
   3   1   2     1503.51     1593.78     42.27 o
   4   1   2     9521.05     9742.83    173.54 o
   5   1   2     4941.65     4767.77    108.14 o
   6   1   2     2106.45     2206.77     50.06 o
   7   1   2       32.16       50.23     22.93 o
   8   1   2      729.41      648.13     80.60 o
   9   1   2     1343.99     1466.13     80.81 o
  10   1   2       71.41       74.64     47.59 o
  11   1   2     2265.61     2342.87    342.52 o
 -11   2   2      229.59      114.33     55.38 o
 -10   2   2     2043.41     1888.67    167.85 o
  -9   2   2      532.50      530.59    156.08 o
  -8   2   2     4322.84     3911.30    155.92 o
  -7   2   2     2385.65     2389.90     73.80 o
  -6   2   2      282.00      267.27     19.77 o
  -5   2   2    16592.25    17114.73    329.52 o
  -4   2   2        7.41       66.64     16.90 o
  -3   2   2     9475.56     8952.72    324.13 o
  -2   2   2     1183.23      955.28     57.36 o
  -1   2   2     9424.38     9923.02    198.26 o
   0   2   2    14266.73    14594.44    381.26 o
   1   2   2      215.95      268.27     13.71 o
   2   2   2     4732.17     3816.67     91.46 o
   3   2   2     1111.72      890.69     28.46 o
   4   2   2     1593.72     1507.81     44.17 o
   5   2   2     7335.28     7208.58    141.78 o
   6   2   2     1059.78      945.26     43.06 o
   7   2   2    11079.00    11042.99    234.78 o
   8   2   2     1503.19     1419.08     94.13 o
   9   2   2      128.33      167.70     42.64 o
  10   2   2     1110.11     1061.48     75.94 o
 -11   3   2      879.12      882.07    184.17 o
 -10   3   2      485.61      498.15    102.78 o
  -9   3   2     5545.82     4517.30    577.71 o
  -8   3   2       27.64       69.14     69.85 o
  -7   3   2     1978.64     1808.09     85.33 o
  -6   3   2     4847.47     4604.15    216.28 o
  -5   3   2     3454.14     3642.34     92.87 o
  -4   3   2    15461.33    16848.47    715.68 o
  -3   3   2       41.46       52.07     17.45 o
  -2   3   2     7644.14     7151.17    368.18 o
  -1   3   2     2631.69     2403.98     66.58 o
   0   3   2     2564.37     3046.41     75.98 o
   1   3   2    16419.10    13470.65    404.51 o
   2   3   2     1206.71     1119.54     58.31 o
   3   3   2    16851.21    14652.98    277.06 o
   4   3   2     5813.54     5159.68    103.52 o
   5   3   2      820.91      827.72     25.26 o
   6   3   2    11866.67    11631.51    254.07 o
   7   3   2      162.08      179.56     31.43 o
   8   3   2     6635.54     6642.09    218.52 o
   9   3   2      155.77      249.32     46.43 o
  10   3   2      150.55      214.74     72.33 o
 -11   4   2      136.04      125.75    102.74 o
 -10   4   2     2066.30     2022.94    279.85 o
  -9   4   2      130.99      113.85     58.83 o
  -8   4   2     7314.39     6838.27    576.20 o
  -7   4   2      146.88      214.84     27.59 o
  -6   4   2     2508.45     2501.90     92.39 o
  -5   4   2     6400.26     6266.04    303.82 o
  -4   4   2     2075.63     1638.27     43.88 o
  -3   4   2     4431.75     5092.46    258.72 o
  -2   4   2     5657.25     5758.17    113.60 o
  -1   4   2    19512.05    20056.83    428.11 o
   0   4   2    97753.77    96207.25   1974.38 o
   1   4   2      932.46      838.67     30.82 o
   2   4   2    42224.98    34513.32    725.91 o
   3   4   2     1617.12     1727.25     43.87 o
   4   4   2     7061.35     5793.77    112.77 o
   5   4   2     2339.66     2389.09     54.97 o
   6   4   2       63.69       90.09     20.05 o
   7   4   2    10586.33    10411.43    307.47 o
   8   4   2      369.30      285.40     33.72 o
   9   4   2     2283.77     2747.86    128.93 o
  10   4   2     1302.03     1326.78    159.37 o
 -11   5   2       60.45      -45.55    137.66 o
 -10   5   2      206.19      157.69     98.88 o
  -9   5   2     2730.87     2365.16    166.91 o
  -8   5   2       75.16      108.06     24.18 o
  -7   5   2     4645.39     4392.31    107.81 o
  -6   5   2     2114.23     2082.41     81.80 o
  -5   5   2      749.22      796.30     37.29 o
  -4   5   2     3204.95     3174.03    169.03 o
  -3   5   2     1057.47      995.92     47.27 o
  -2   5   2    19754.56    21187.07    442.87 o
  -1   5   2    13170.03    14147.35    243.72 o
   0   5   2     1531.84     1152.28     61.60 o
   1   5   2     8767.68     7675.01    177.45 o
   2   5   2     1311.04      978.16     37.06 o
   3   5   2    23422.09    19600.03    407.11 o
   4   5   2      437.20      471.12     24.02 o
   5   5   2     2975.38     2655.04     70.88 o
   6   5   2    11891.48    11403.97    237.43 o
   7   5   2      567.60      547.46     38.11 o
   8   5   2     4165.11     4087.52    167.53 o
   9   5   2      780.56      779.99     60.06 o
  10   5   2     1284.79     1638.89    106.85 o
 -11   6   2     1146.73     1221.35    133.90 o
 -10   6   2      539.43      654.10    119.48 o
  -9   6   2        7.49      -51.34     51.34 o
  -8   6   2     1547.50     1382.70     51.26 o
  -7   6   2     1249.25     1241.86     52.57 o
  -6   6   2     9844.25     9797.46    236.20 o
  -5   6   2     3579.15     3864.13    115.20 o
  -4   6   2       25.42       68.61     22.45 o
  -3   6   2     2544.27     2942.36    149.06 o
  -2   6   2     2249.41     2315.73     55.41 o
  -1   6   2    10681.66    11626.56    212.10 o
   0   6   2    11492.12    12592.75    256.54 o
   1   6   2     1351.45     1407.97     41.67 o
   2   6   2    32271.39    25956.80    629.27 o
   3   6   2     2953.96     2393.13     64.33 o
   4   6   2     7621.72     6327.37    133.54 o
   5   6   2     4917.40     4613.77     98.93 o
   6   6   2     3049.20     2991.22    103.21 o
   7   6   2     4043.90     3760.30    113.90 o
   8   6   2      242.80      347.18     46.43 o
   9   6   2     1327.32     1198.05    107.73 o
  10   6   2     1402.07     1414.27     93.74 o
 -10   7   2     1012.09     1091.10     99.98 o
  -9   7   2      768.93      892.80     95.38 o
  -8   7   2        5.72        0.58     27.05 o
  -7   7   2     2416.71     2515.73     82.84 o
  -6   7   2     3017.59     2895.12    164.58 o
  -5   7   2      255.20      304.42     27.24 o
  -4   7   2     7760.20     7103.41    325.84 o
  -3   7   2     1099.07     1048.10     34.12 o
  -2   7   2    25148.14    27428.00    520.97 o
  -1   7   2     2062.35     2525.96    161.97 o
   0   7   2     1443.63     1402.32     61.38 o
   1   7   2     9738.88     9100.36    200.25 o
   2   7   2     2128.16     1695.83     52.51 o
   3   7   2    14720.51    12540.43    294.24 o
   4   7   2     4264.63     3482.82     85.53 o
   5   7   2     4062.73     3670.57     97.58 o
   6   7   2     4613.95     4457.24    117.64 o
   7   7   2      134.42      166.66     21.49 o
   8   7   2     2158.32     2151.02    108.97 o
   9   7   2     1719.92     1952.34    112.10 o
 -10   8   2     1576.28     1396.25    118.55 o
  -9   8   2       32.23       35.69    110.22 o
  -8   8   2      361.09      334.43     37.75 o
  -7   8   2      221.63      213.04     27.19 o
  -6   8   2     3789.12     3520.77    103.85 o
  -5   8   2     5814.76     5749.75    158.27 o
  -4   8   2      602.47      621.70     35.95 o
  -3   8   2    10815.75    11253.70    241.90 o
  -2   8   2     4675.30     4755.05    119.80 o
  -1   8   2     2062.81     2466.58     72.02 o
   0   8   2      205.57      336.03     41.16 o
   1   8   2     3298.61     3419.88     90.65 o
   2   8   2    15890.02    13832.14    290.07 o
   3   8   2     8438.95     6655.71    154.70 o
   4   8   2     2146.52     1872.01     45.84 o
   5   8   2     7791.50     6760.49    147.72 o
   6   8   2     2898.44     2771.66     75.59 o
   7   8   2     2135.65     2187.19    109.88 o
   8   8   2       15.73       60.65     49.44 o
   9   8   2     1354.20     1371.38     97.85 o
 -10   9   2     1041.91      692.93    100.98 o
  -9   9   2     1303.24     1213.23    109.67 o
  -8   9   2        3.36       53.88     44.94 o
  -7   9   2     3669.19     3625.11    192.58 o
  -6   9   2     1460.29     1346.32     51.84 o
  -5   9   2     4699.78     4618.94    185.93 o
  -4   9   2     8368.78     9150.76    315.66 o
  -3   9   2      166.90      160.37     30.52 o
  -2   9   2     2145.57     2242.01     66.84 o
  -1   9   2     1415.50     1437.83     46.99 o
   0   9   2     5471.84     5801.77    138.17 o
   1   9   2    23928.97    23700.07    535.28 o
   2   9   2       17.72       20.24     19.85 o
   3   9   2     3425.94     2936.71     87.25 o
   4   9   2     7219.37     6340.59    134.87 o
   5   9   2     2888.94     2397.61     64.75 o
   6   9   2     2077.55     1843.16     83.03 o
   7   9   2      178.21      198.88     44.40 o
   8   9   2     1531.14     1946.47    100.91 o
   9   9   2      528.93      680.79     66.23 o
  -9  10   2      444.49      508.65    117.85 o
  -8  10   2     2874.41     2691.39    211.56 o
  -7  10   2       78.12      100.80     40.25 o
  -6  10   2     2601.10     2380.95    223.24 o
  -5  10   2     3318.80     2963.27    126.63 o
  -4  10   2     1122.08      955.94     60.25 o
  -3  10   2    17858.63    18334.15    418.60 o
  -2  10   2     2650.36     2557.93     74.55 o
  -1  10   2     2642.26     2904.13     81.72 o
   0  10   2    15856.58    15736.59    327.38 o
   1  10   2     3230.41     3013.97     85.63 o
   2  10   2     4583.43     4100.03    121.49 o
   3  10   2      163.08      185.50     38.91 o
   4  10   2     1830.28     1711.15     57.38 o
   5  10   2     4401.03     3869.24    103.89 o
   6  10   2      147.65      203.03     51.55 o
   7  10   2      644.23      604.47     57.34 o
   8  10   2       19.18       60.48     72.79 o
  -9  11   2     3214.02     3060.09    191.46 o
  -8  11   2       14.16      141.96    126.97 o
  -7  11   2     5563.18     5116.69    496.90 o
  -6  11   2     1030.05      925.81     92.31 o
  -5  11   2     3514.81     3476.31    168.69 o
  -4  11   2     4067.68     3791.59    185.20 o
  -3  11   2      392.11      390.50     29.51 o
  -2  11   2     3934.51     3803.75    138.04 o
  -1  11   2     3910.12     3941.31    123.70 o
   0  11   2     2222.07     2067.03     83.67 o
   1  11   2     4299.57     4087.60    226.84 o
   2  11   2      927.62      793.66     50.63 o
   3  11   2     1900.48     1689.41    172.38 o
   4  11   2      739.00      629.31     38.90 o
   5  11   2       65.33       80.62     23.00 o
   6  11   2     2220.69     2173.47     97.84 o
   7  11   2       58.31       65.43     41.20 o
   8  11   2     1635.33     1764.13     95.44 o
  -9  12   2      636.33      635.86     84.39 o
  -8  12   2     6260.12     6289.64    318.95 o
  -7  12   2      205.30      248.13    112.62 o
  -6  12   2     1537.68     1598.33    184.58 o
  -5  12   2     2025.79     1790.71     85.49 o
  -4  12   2     4300.14     4116.66    216.44 o
  -3  12   2     7439.29     7153.46    341.06 o
  -2  12   2        7.65      -19.53     20.02 o
  -1  12   2     2222.02     2127.62     75.31 o
   0  12   2     3698.24     3494.38    193.25 o
   1  12   2       34.35        7.11     25.44 o
   2  12   2     1009.76      921.68     65.91 o
   3  12   2      105.16      122.59     29.16 o
   4  12   2     4683.83     4146.64    168.86 o
   5  12   2      549.88      483.37     37.84 o
   6  12   2      199.85      236.27     34.85 o
   7  12   2      934.25      973.04     71.67 o
  -8  13   2       76.23      183.91     77.29 o
  -7  13   2     3761.15     3479.42    190.99 o
  -6  13   2      254.04      142.86     87.32 o
  -5  13   2      915.17     1099.88    216.60 o
  -4  13   2     3114.77     3015.04    191.27 o
  -3  13   2      790.03      770.34     74.52 o
  -2  13   2     5830.32     5289.37    329.72 o
  -1  13   2      221.94      187.05     38.86 o
   0  13   2      578.84      609.29     40.94 o
   1  13   2      134.03      128.17     42.85 o
   2  13   2      124.62      151.33     31.97 o
   3  13   2     3123.86     2710.27    220.45 o
   4  13   2      438.86      417.40     38.66 o
   5  13   2      507.27      540.99     53.13 o
   6  13   2      867.86      692.63     52.03 o
   7  13   2        3.98      -29.04     78.54 o
  -7  14   2      593.78      728.30     97.61 o
  -6  14   2     1705.25     1661.78    149.53 o
  -5  14   2     1018.98      996.71    207.24 o
  -4  14   2      584.38      685.92    115.01 o
  -3  14   2     1044.63     1111.93     63.94 o
  -2  14   2       31.78       53.83     30.49 o
  -1  14   2     3319.67     3234.66    217.00 o
   0  14   2       75.55       39.31     37.05 o
   1  14   2       35.52      -21.96     56.48 o
   2  14   2      857.38      828.85     84.60 o
   3  14   2       18.22       13.29     44.09 o
   4  14   2     1997.08     1888.88    280.20 o
   5  14   2      417.75      385.34    176.44 o
   6  14   2      600.10      352.95    100.60 o
  -7  15   2      930.70      745.51     85.57 o
  -6  15   2      190.78      365.80    203.30 o
  -5  15   2     2490.28     2441.91    140.13 o
  -4  15   2     1278.19     1538.44     97.21 o
  -3  15   2       49.02       84.44     32.82 o
  -2  15   2     1963.85     2012.09    172.83 o
  -1  15   2       28.17       53.71     34.72 o
   0  15   2     1645.94     1557.48    438.48 o
   1  15   2     1596.73     1600.55    112.38 o
   2  15   2        7.16      -12.69     36.83 o
   3  15   2     2011.85     2291.30    112.99 o
   4  15   2      113.47      137.74     60.14 o
   5  15   2     1247.31     1234.67    322.48 o
  -6  16   2     1691.05     1578.63    167.15 o
  -5  16   2      529.49      511.25     71.93 o
  -4  16   2      178.45      129.14     48.70 o
  -3  16   2      763.25      887.49     75.23 o
  -2  16   2        4.70        1.78    125.67 o
  -1  16   2     4465.04     5388.82    243.69 o
   0  16   2     1104.88     1211.23     75.79 o
   1  16   2     1192.79     1552.23    104.90 o
   2  16   2     1446.49     1567.59    123.13 o
   3  16   2        3.61        3.55     99.92 o
   4  16   2      843.34      803.42     93.13 o
  -4  17   2     1004.64     1441.41    163.32 o
  -3  17   2      275.34      314.15    105.25 o
  -2  17   2     2486.49     2717.69    220.52 o
  -1  17   2      466.84      704.61     99.85 o
   0  17   2     1196.69     1399.77    147.11 o
   1  17   2     1623.47     1779.93    172.65 o
   2  17   2      721.72      683.16    131.48 o
   3  17   2     1222.32     1144.81    265.33 o
  -2  18   2        9.92       37.06     61.74 o
  -1  18   2     2132.47     2233.51    170.32 o
   0  18   2     1793.75     2256.03    182.77 o
   1  18   2     1367.80     1945.53    165.94 o
  -2 -18   3      489.47      542.80     87.10 o
  -1 -18   3     2416.40     3280.52    202.38 o
   0 -18   3       31.27       39.17     55.72 o
   1 -18   3     2367.43     2751.69    189.53 o
   2 -18   3     1354.44     1323.22    132.95 o
  -4 -17   3      143.18      128.63     81.08 o
  -3 -17   3      836.35      846.17    153.32 o
  -2 -17   3     1539.73     1528.98    147.80 o
  -1 -17   3      175.59      231.74     47.59 o
   0 -17   3     2281.28     2628.29    185.69 o
   1 -17   3      186.73      298.00     73.76 o
   2 -17   3     1069.50     1153.69    117.00 o
   3 -17   3     2175.02     2053.76    172.10 o
   4 -17   3      220.08      187.68     61.09 o
  -5 -16   3       67.80      156.78     47.67 o
  -4 -16   3      976.45      955.98     73.86 o
  -3 -16   3      571.54      595.29     83.38 o
  -2 -16   3      308.77      331.31     75.45 o
  -1 -16   3     2742.20     3387.89    188.54 o
   0 -16   3       49.25       66.99     44.16 o
   1 -16   3     2480.09     2633.89    195.01 o
   2 -16   3     3072.03     3840.88    210.54 o
   3 -16   3     1038.76     1062.61    109.28 o
   4 -16   3     2592.32     2593.22    232.22 o
   5 -16   3      111.74      130.09    101.37 o
  -6 -15   3       44.58        1.82     50.93 o
  -5 -15   3     1605.45     1739.75    297.62 o
  -4 -15   3       21.24        7.57     35.35 o
  -3 -15   3     2718.52     2770.56    228.51 o
  -2 -15   3     3773.48     4657.17    238.90 o
  -1 -15   3      697.36      679.16     48.79 o
   0 -15   3     1505.94     1663.55    145.71 o
   1 -15   3      103.10      100.81     49.71 o
   2 -15   3     2270.29     2382.47    114.14 o
   3 -15   3     4224.75     4357.74    260.76 o
   4 -15   3       68.47      147.26     93.57 o
   5 -15   3     3033.07     3020.70    227.88 o
   6 -15   3       16.62      102.77     70.57 o
  -7 -14   3      999.58     1178.75    132.44 o
  -6 -14   3     4196.91     4185.26    392.79 o
  -5 -14   3      108.97       64.16     39.14 o
  -4 -14   3     1414.46     1360.83    119.15 o
  -3 -14   3      425.28      483.98     75.41 o
  -2 -14   3     1358.23     1378.96     94.85 o
  -1 -14   3     4544.36     4593.50    954.00 o
   0 -14   3       14.30      -15.49     15.49 o
   1 -14   3     3571.13     3512.43    199.31 o
   2 -14   3     1113.88     1095.50     51.88 o
   3 -14   3      242.86      180.55     55.58 o
   4 -14   3     2578.43     2793.89    124.73 o
   5 -14   3      140.87      180.60     57.72 o
   6 -14   3     3546.57     3135.07    227.50 o
   7 -14   3      161.97      102.52     79.20 o
  -7 -13   3     1260.90     1310.03    107.76 o
  -6 -13   3      547.09      505.92     84.02 o
  -5 -13   3     3325.74     3311.23     95.08 o
  -4 -13   3      499.59      429.25     32.29 o
  -3 -13   3     2781.35     2624.45    136.73 o
  -2 -13   3      500.03      503.35     50.40 o
  -1 -13   3      981.86     1189.97     92.20 o
   0 -13   3     6000.62     6386.18    175.18 o
   1 -13   3     1428.51     1414.83     60.90 o
   2 -13   3     1404.13     1423.41     54.54 o
   3 -13   3       93.18      152.01     38.25 o
   4 -13   3      453.42      518.45     51.64 o
   5 -13   3     3120.42     2783.65    394.47 o
   6 -13   3      850.46     1028.01     75.10 o
   7 -13   3      618.76      654.40     73.15 o
   8 -13   3      854.10      488.37    130.37 o
  -8 -12   3      161.48      161.21     52.41 o
  -7 -12   3     2863.30     2851.00    161.08 o
  -6 -12   3     1494.31     1337.65     57.65 o
  -5 -12   3      141.78      143.43     22.77 o
  -4 -12   3     3347.02     3209.76    109.63 o
  -3 -12   3     1882.01     1713.98     88.47 o
  -2 -12   3     1285.98     1104.11     76.40 o
  -1 -12   3      422.65      528.35     55.45 o
   0 -12   3      114.19      162.86     25.69 o
   1 -12   3     9814.28     9762.61    489.49 o
   2 -12   3      701.08      731.07     41.61 o
   3 -12   3      163.54      162.13     23.12 o
   4 -12   3      925.10      939.71     40.01 o
   5 -12   3      182.92      211.45     28.49 o
   6 -12   3     3574.57     3176.09    203.85 o
   7 -12   3      629.25      631.48     95.46 o
   8 -12   3     1224.40     1223.69     95.49 o
  -8 -11   3     1812.01     1764.93    146.14 o
  -7 -11   3     1278.83     1172.38     54.19 o
  -6 -11   3     1896.27     1877.00     60.37 o
  -5 -11   3     5026.92     4679.48    405.17 o
  -4 -11   3      914.84     1026.54     35.39 o
  -3 -11   3     3320.45     3056.77    119.03 o
  -2 -11   3       95.93      102.15     22.26 o
  -1 -11   3      775.20      769.88     58.36 o
   0 -11   3     3570.37     3980.61    204.16 o
   1 -11   3      408.32      426.84     22.29 o
   2 -11   3     3987.85     4363.75    112.79 o
   3 -11   3     1220.76     1337.49     40.93 o
   4 -11   3      149.16      156.71     21.60 o
   5 -11   3     1301.86     1233.30     55.89 o
   6 -11   3      285.02      269.79     61.04 o
   7 -11   3     3516.75     3000.30    192.67 o
   8 -11   3     2830.46     2757.15    161.17 o
   9 -11   3      262.82      338.01    104.43 o
  -9 -10   3     1872.82     1551.62    109.38 o
  -8 -10   3     2309.43     2132.50     95.71 o
  -7 -10   3     1686.86     1467.07     59.50 o
  -6 -10   3      229.34      177.00     33.45 o
  -5 -10   3      901.17      798.58     45.07 o
  -4 -10   3    12058.81    11346.94    275.20 o
  -3 -10   3     2722.48     2635.72     71.95 o
  -2 -10   3      761.26      824.86     43.45 o
  -1 -10   3      291.07      346.48     28.69 o
   0 -10   3      914.03      977.59     60.77 o
   1 -10   3     2343.16     2531.63     63.59 o
   2 -10   3     2501.87     2555.46     84.38 o
   3 -10   3     3848.19     3990.99     77.13 o
   4 -10   3     8805.70     8821.73    202.45 o
   5 -10   3       69.59       74.70     22.61 o
   6 -10   3      477.70      551.60     40.81 o
   7 -10   3      200.17      188.80     31.97 o
   8 -10   3     2337.41     2327.65    268.06 o
   9 -10   3     2719.47     2647.83    178.69 o
  -9  -9   3      390.90      373.53     83.55 o
  -8  -9   3     2072.53     1955.24    101.31 o
  -7  -9   3     1259.85     1268.09     52.24 o
  -6  -9   3      493.61      527.42     32.92 o
  -5  -9   3     2236.01     2218.63    126.88 o
  -4  -9   3      910.41      823.91     41.18 o
  -3  -9   3     7654.76     7062.47    184.49 o
  -2  -9   3     3246.94     2910.34    132.05 o
  -1  -9   3      202.91      292.70     19.16 o
   0  -9   3     4749.53     4933.43    149.63 o
   1  -9   3     2492.56     2715.36     62.85 o
   2  -9   3    10496.56    11352.86    247.44 o
   3  -9   3    13657.39    14299.49    273.29 o
   4  -9   3     1651.90     1745.05     46.41 o
   5  -9   3     3700.61     3737.18    115.50 o
   6  -9   3     1251.25     1203.83     74.92 o
   7  -9   3     3246.50     2879.99    166.27 o
   8  -9   3     1745.30     1780.95    152.58 o
   9  -9   3      546.21      484.69    111.66 o
 -10  -8   3      503.70      547.23    158.28 o
  -9  -8   3     3087.28     3159.54    177.43 o
  -8  -8   3      621.40      566.99     45.38 o
  -7  -8   3      372.90      361.65     36.76 o
  -6  -8   3     2020.58     1737.18     76.26 o
  -5  -8   3      268.14      264.94     19.10 o
  -4  -8   3    10187.93     9799.99    434.76 o
  -3  -8   3      895.30      854.91     44.61 o
  -2  -8   3    15925.25    15120.71    609.80 o
  -1  -8   3    15694.41    15538.07    853.43 o
   0  -8   3      235.85      228.44     30.65 o
   1  -8   3      312.27      442.45     30.43 o
   2  -8   3      637.88      491.09     29.32 o
   3  -8   3    17450.62    18727.28    328.46 o
   4  -8   3     9689.93    10099.35    202.78 o
   5  -8   3      411.91      467.66     28.40 o
   6  -8   3     3302.23     3507.43    108.69 o
   7  -8   3     1578.70     1497.83     53.97 o
   8  -8   3     2027.03     2183.00    104.08 o
   9  -8   3      998.59     1084.90     96.09 o
  10  -8   3      379.88      321.22    130.25 o
 -10  -7   3     1901.26     1705.03    205.37 o
  -9  -7   3       18.38        9.92     38.32 o
  -8  -7   3     1908.11     1917.30     64.33 o
  -7  -7   3      766.64      759.88     34.94 o
  -6  -7   3      735.08      759.44     44.27 o
  -5  -7   3     7090.89     6586.47    208.46 o
  -4  -7   3      859.83      740.54     64.78 o
  -3  -7   3     3648.81     3345.02    122.84 o
  -2  -7   3     8766.56     8381.06    276.80 o
  -1  -7   3    11376.92    11498.78    430.69 o
   0  -7   3    21897.97    24051.52    400.56 o
   1  -7   3     1132.11     1209.76     35.64 o
   2  -7   3     2865.98     3488.89     68.55 o
   3  -7   3     2117.78     2316.68     50.41 o
   4  -7   3     7496.23     7728.79    140.35 o
   5  -7   3    13836.19    14116.05    317.80 o
   6  -7   3      772.90      752.04     34.93 o
   7  -7   3     1606.42     1814.79     61.44 o
   8  -7   3       49.14       95.26     33.06 o
   9  -7   3     1995.67     2088.57    166.74 o
  10  -7   3     2167.68     2074.25    149.46 o
 -10  -6   3        8.74      -43.10     43.10 o
  -9  -6   3     3036.27     2975.22    194.94 o
  -8  -6   3       54.99       37.44     28.89 o
  -7  -6   3     1220.24     1185.73     42.48 o
  -6  -6   3     5974.37     5942.42    149.42 o
  -5  -6   3      551.55      560.64     24.33 o
  -4  -6   3     1463.01     1593.17     43.11 o
  -3  -6   3      569.19      510.79     17.16 o
  -2  -6   3    14054.57    13028.25    511.35 o
  -1  -6   3    38359.66    35238.02   2898.80 o
   0  -6   3     6511.13     6675.04    138.42 o
   1  -6   3    16785.88    17524.17    253.18 o
   2  -6   3     1509.54     1439.13     43.95 o
   3  -6   3    14511.31    15182.97    245.26 o
   4  -6   3      790.73      885.72     25.92 o
   5  -6   3     2269.20     2333.79     81.34 o
   6  -6   3    14342.85    14759.97    290.29 o
   7  -6   3     1464.83     1380.26     55.30 o
   8  -6   3     1128.97      976.21     79.79 o
   9  -6   3      581.01      528.29     92.64 o
  10  -6   3      894.41      873.02     87.93 o
 -10  -5   3     2304.45     2506.44    121.13 o
  -9  -5   3       28.94       25.29     36.24 o
  -8  -5   3      921.03      841.08     58.83 o
  -7  -5   3     2446.30     2426.44     65.66 o
  -6  -5   3     4435.19     4425.40     86.68 o
  -5  -5   3    24547.01    24992.02    619.85 o
  -4  -5   3       53.79      136.35     12.67 o
  -3  -5   3    10021.25    10277.43    379.12 o
  -2  -5   3     2701.58     3095.45    127.67 o
  -1  -5   3     5772.59     5632.03    108.34 o
   0  -5   3    28772.93    32135.08    553.97 o
   1  -5   3      582.48      671.30     21.93 o
   2  -5   3    31993.18    35380.81    553.10 o
   3  -5   3      743.98      823.98     31.02 o
   4  -5   3     3522.37     3995.91     81.95 o
   5  -5   3     6737.18     7183.48    141.61 o
   6  -5   3        4.33       60.25     17.04 o
   7  -5   3     7761.75     7774.45    265.35 o
   8  -5   3      166.08      260.13     45.58 o
   9  -5   3      548.94      590.47    101.28 o
  10  -5   3     1248.19     1175.26    155.55 o
 -11  -4   3      484.54      434.88     62.35 o
 -10  -4   3      356.03      328.98     52.48 o
  -9  -4   3     2412.65     2344.45     86.67 o
  -8  -4   3     1276.02     1159.62     52.70 o
  -7  -4   3     1759.31     1770.63     69.52 o
  -6  -4   3     5739.71     6089.08    127.67 o
  -5  -4   3       58.90       88.99     18.08 o
  -4  -4   3    13630.91    12976.08    348.26 o
  -3  -4   3     3078.76     2587.16     65.96 o
  -2  -4   3    23109.71    24634.15    947.26 o
  -1  -4   3     6095.51     6462.01    180.55 o
   0  -4   3     8241.90     8600.86    146.70 o
   1  -4   3    83223.84    91519.31   2721.91 o
   2  -4   3     9600.28     9520.87    173.49 o
   3  -4   3    10148.74    10292.36    389.59 o
   4  -4   3     2169.01     2207.50     54.65 o
   5  -4   3     4708.30     4753.30     92.74 o
   6  -4   3     8270.08     8916.42    205.77 o
   7  -4   3      220.09      145.76     31.44 o
   8  -4   3      344.87      355.91     43.42 o
   9  -4   3     1651.53     1781.37    296.04 o
  10  -4   3       40.90      167.84     75.12 o
 -11  -3   3      565.75      587.68     81.10 o
 -10  -3   3     1681.91     1779.86    145.76 o
  -9  -3   3        7.68       25.94     30.36 o
  -8  -3   3     4198.06     4203.62    176.45 o
  -7  -3   3     3964.24     4196.05    132.60 o
  -6  -3   3     3446.90     3394.90     88.86 o
  -5  -3   3     8086.53     8287.92    144.54 o
  -4  -3   3      704.38      763.49     28.86 o
  -3  -3   3    60344.31    63905.84   1197.20 o
  -2  -3   3    13135.83    12739.42    202.57 o
  -1  -3   3     3850.21     3621.75    339.49 o
   0  -3   3     2278.94     2463.22     42.21 o
   1  -3   3      789.40      823.62     20.35 o
   2  -3   3    65445.19    65879.75   1006.62 o
   3  -3   3     3158.61     3272.67     64.94 o
   4  -3   3     3693.91     4021.77     67.67 o
   5  -3   3     3176.82     3449.61     78.27 o
   6  -3   3     3080.63     3143.99    119.83 o
   7  -3   3     5684.41     5432.01    210.76 o
   8  -3   3     1158.93     1127.36    103.83 o
   9  -3   3      385.43      286.55     60.61 o
  10  -3   3      729.24      578.11    147.79 o
 -11  -2   3      790.92      784.35     73.15 o
 -10  -2   3      942.09     1054.07     80.73 o
  -9  -2   3     2233.63     2100.15     87.57 o
  -8  -2   3        7.87       55.59     37.19 o
  -7  -2   3    11134.76    11722.24    255.01 o
  -6  -2   3     7697.88     8520.15    168.43 o
  -5  -2   3      474.90      402.16     15.83 o
  -4  -2   3    23284.54    25337.44    424.11 o
  -3  -2   3     2545.63     2573.94     48.22 o
  -2  -2   3    87019.85    88367.63   1849.81 o
  -1  -2   3    18606.20    18364.11    307.86 o
   0  -2   3      414.39      567.59     31.51 o
   1  -2   3    44596.43    44008.15    696.33 o
   2  -2   3     6735.55     7116.01    111.73 o
   3  -2   3    21850.84    21357.24    279.08 o
   4  -2   3     4622.22     4572.59    111.22 o
   5  -2   3     2499.61     2538.02     75.68 o
   6  -2   3     1758.55     1802.20     77.38 o
   7  -2   3      299.09      312.55     26.37 o
   8  -2   3     1912.25     2005.38    113.36 o
   9  -2   3     1479.20     1347.84     73.78 o
  10  -2   3       61.44       55.62     45.57 o
 -11  -1   3     1713.75     1820.92    104.18 o
 -10  -1   3     1098.53      941.47    106.82 o
  -9  -1   3       38.13      117.50     40.77 o
  -8  -1   3    11207.08    11763.96    392.98 o
  -7  -1   3     2218.14     2279.51     69.38 o
  -6  -1   3     3308.65     3486.96     77.57 o
  -5  -1   3     2673.12     3044.61     79.58 o
  -4  -1   3      289.02      405.51     35.20 o
  -3  -1   3    21374.50    23139.46    413.96 o
  -2  -1   3     6557.04     7066.51    125.03 o
  -1  -1   3    34717.97    36357.42    632.69 o
   0  -1   3    26642.11    22488.46   1324.15 o
   1  -1   3     4367.10     4061.06     73.53 o
   2  -1   3    17330.08    16496.79    468.49 o
   3  -1   3     5332.90     6019.74    103.39 o
   4  -1   3     7838.00     7305.40    110.65 o
   5  -1   3    22540.91    22625.64    580.65 o
   6  -1   3       27.17       71.96     16.14 o
   7  -1   3     1733.36     1795.17     62.61 o
   8  -1   3      417.86      435.39     28.07 o
   9  -1   3     4002.14     3884.89    202.59 o
  10  -1   3      827.78      801.49     80.88 o
 -11   0   3     1946.24     1874.29    236.70 o
 -10   0   3      413.50      462.34     56.10 o
  -9   0   3     1117.74     1145.85    121.32 o
  -8   0   3      635.77      645.15     46.60 o
  -7   0   3    18272.88    18780.03    563.27 o
  -6   0   3     4187.08     4366.19     97.67 o
  -5   0   3     3479.22     3799.02     94.67 o
  -4   0   3     3755.83     4885.17     83.57 o
  -3   0   3     1074.27     1375.51     42.53 o
  -2   0   3      308.97      412.48     14.59 o
  -1   0   3    15780.76    15832.37    339.89 o
   0   0   3      699.50      680.29     81.64 o
   1   0   3    42497.08    33174.93    763.55 o
   2   0   3     1702.39     1669.74     51.59 o
   3   0   3     1231.27     1216.50     39.72 o
   4   0   3      335.19      336.72     25.69 o
   5   0   3     1709.00     1719.61     37.02 o
   6   0   3     5555.97     5301.79    185.35 o
   7   0   3      154.21      145.27     38.74 o
   8   0   3     9225.28     9048.64    612.93 o
   9   0   3     1015.96      844.65     67.46 o
  10   0   3     1802.12     1821.65    180.22 o
 -11   1   3      970.91      851.00    102.38 o
 -10   1   3     2300.20     2257.02    205.86 o
  -9   1   3      206.23      217.31     44.55 o
  -8   1   3     5375.31     5341.47    235.85 o
  -7   1   3      907.27     1023.39     57.06 o
  -6   1   3     7860.98     8599.67    202.51 o
  -5   1   3     9859.03    10246.89    315.65 o
  -4   1   3      354.04      362.32     21.10 o
  -3   1   3      865.45      830.88     31.33 o
  -2   1   3      102.16      122.31     10.91 o
  -1   1   3    17711.53    18357.05    419.19 o
   0   1   3    20222.28    20434.82    514.63 o
   1   1   3       22.99       49.47     10.70 o
   2   1   3     2065.83     2061.55     54.74 o
   3   1   3     5708.81     5398.62    101.63 o
   4   1   3     9390.16     9507.19    169.61 o
   5   1   3     6361.45     6202.80    160.84 o
   6   1   3      614.64      588.24     28.01 o
   7   1   3     7304.36     7209.39    160.32 o
   8   1   3     1833.66     1901.11    119.94 o
   9   1   3     1712.97     1880.21     99.36 o
  10   1   3     1629.89     1501.49    109.22 o
 -11   2   3      840.59      890.95     93.54 o
 -10   2   3      332.70      345.10     77.27 o
  -9   2   3     2976.47     2990.32    114.10 o
  -8   2   3      109.28       25.56     27.01 o
  -7   2   3      498.27      497.02     30.11 o
  -6   2   3      627.83      701.77     35.18 o
  -5   2   3     6194.80     6057.56    130.23 o
  -4   2   3    13125.40    12967.19    374.91 o
  -3   2   3      472.05      414.72     52.16 o
  -2   2   3    34931.29    36286.75    706.24 o
  -1   2   3     3352.81     3518.33    333.21 o
   0   2   3     8927.80     9213.17    211.69 o
   1   2   3    12770.58    10993.64    255.60 o
   2   2   3     1324.99      944.63     55.75 o
   3   2   3     6102.45     5942.53    128.28 o
   4   2   3     6891.77     6519.32    123.04 o
   5   2   3     2667.37     2585.88     74.29 o
   6   2   3     6344.97     6189.79    154.51 o
   7   2   3     1145.28     1197.13     46.21 o
   8   2   3     7560.53     7708.59    262.38 o
   9   2   3     1599.94     1634.22    157.53 o
  10   2   3      464.21      517.39    127.05 o
 -11   3   3     1397.04     1088.49    241.12 o
 -10   3   3     1835.47     1788.77    229.11 o
  -9   3   3      463.64      418.21     52.25 o
  -8   3   3     1577.62     1548.21     60.59 o
  -7   3   3      131.07      117.57     16.07 o
  -6   3   3     1185.40     1283.89     45.37 o
  -5   3   3     6952.76     7265.57    280.20 o
  -4   3   3     7723.82     7765.64    195.77 o
  -3   3   3     8924.60     8762.09    447.10 o
  -2   3   3      262.77      253.38     17.10 o
  -1   3   3      620.88      992.10     29.56 o
   0   3   3     1350.00     1125.30     37.96 o
   1   3   3     2859.83     2554.04     64.16 o
   2   3   3    41571.32    33366.72    646.53 o
   3   3   3     8849.08     7132.72    131.63 o
   4   3   3     5053.43     5089.83    105.41 o
   5   3   3     1694.02     1554.74     45.96 o
   6   3   3     3411.99     3230.00     71.72 o
   7   3   3    11018.32    10879.88    351.14 o
   8   3   3     1192.17     1183.79    160.98 o
   9   3   3     1067.82     1047.33     67.81 o
  10   3   3     2069.68     2188.40    176.16 o
 -11   4   3      701.50      621.62     64.38 o
 -10   4   3     1301.10     1366.37    138.66 o
  -9   4   3     5997.29     5848.34    292.82 o
  -8   4   3        0.28       51.67     28.89 o
  -7   4   3      555.16      561.93     27.17 o
  -6   4   3       81.46      151.22     35.87 o
  -5   4   3     3394.67     3074.46    140.98 o
  -4   4   3    16227.64    16617.15    310.07 o
  -3   4   3        2.83        2.61     14.89 o
  -2   4   3    27580.86    26585.05   1471.19 o
  -1   4   3     3136.91     3465.64     77.17 o
   0   4   3      480.29      345.95     22.05 o
   1   4   3     7308.28     7296.25    216.55 o
   2   4   3     1816.32     1441.35     57.78 o
   3   4   3    49403.62    42084.27    923.54 o
   4   4   3    23373.86    20789.64    384.75 o
   5   4   3      409.98      407.45     25.37 o
   6   4   3     7301.74     7152.92    159.02 o
   7   4   3      238.86      340.32     92.68 o
   8   4   3     4000.47     4240.89    271.55 o
   9   4   3      653.47      681.09     66.68 o
  10   4   3      505.74      516.20     63.05 o
 -11   5   3      786.64      799.89     99.56 o
 -10   5   3     1093.35     1139.98     99.63 o
  -9   5   3     1246.52     1158.00    108.68 o
  -8   5   3     2004.41     2039.27     97.64 o
  -7   5   3       20.49       52.40     25.59 o
  -6   5   3     2233.00     2415.36     85.03 o
  -5   5   3     4771.66     5102.05    158.36 o
  -4   5   3     4833.71     4728.08    168.30 o
  -3   5   3    22855.99    24499.93    521.12 o
  -2   5   3     1120.38     1325.32     80.58 o
  -1   5   3    11239.95    12354.71    274.60 o
   0   5   3     5074.43     5279.82    143.38 o
   1   5   3      455.42      605.19     28.63 o
   2   5   3    20721.66    18015.22    415.52 o
   3   5   3     2246.45     1838.24     80.49 o
   4   5   3     4885.72     4092.12     94.16 o
   5   5   3    10381.33     9738.04    211.27 o
   6   5   3       49.77       35.49     16.74 o
   7   5   3     6217.33     6159.86    221.67 o
   8   5   3      261.19      339.24     57.57 o
   9   5   3     2802.35     3021.59    152.12 o
  10   5   3     1017.57     1347.29     96.57 o
 -11   6   3      109.99      221.01    107.47 o
 -10   6   3      863.67      948.49     99.11 o
  -9   6   3     4572.04     4509.10    263.61 o
  -8   6   3      399.66      451.26     28.84 o
  -7   6   3    11758.62    11321.06    362.70 o
  -6   6   3      349.32      346.02     33.05 o
  -5   6   3     4694.62     4667.71    113.59 o
  -4   6   3     3486.55     3722.04    125.98 o
  -3   6   3       84.72       47.38     16.17 o
  -2   6   3    48891.80    52799.41    949.24 o
  -1   6   3     3993.56     4522.86    112.02 o
   0   6   3     4252.55     4694.43    101.82 o
   1   6   3    11866.86    10853.23    289.54 o
   2   6   3      352.20      295.97     33.29 o
   3   6   3    20181.84    16680.85    378.61 o
   4   6   3      798.50      655.24     34.89 o
   5   6   3     2339.93     2138.43     61.59 o
   6   6   3     7947.45     7574.38    180.28 o
   7   6   3      408.60      380.39     37.50 o
   8   6   3     1283.47     1202.08     89.12 o
   9   6   3       27.54        4.08     82.24 o
  10   6   3     1429.57     1549.62    102.03 o
 -10   7   3     1072.07     1010.79    285.55 o
  -9   7   3       77.54       47.52     58.12 o
  -8   7   3     5664.90     5269.61    201.82 o
  -7   7   3       31.05      -25.29     25.29 o
  -6   7   3    17669.38    17686.14    436.82 o
  -5   7   3     3615.84     3525.05     92.89 o
  -4   7   3       48.30       35.09     20.86 o
  -3   7   3     9912.28    10482.88    443.07 o
  -2   7   3      834.73      892.13     37.88 o
  -1   7   3    34815.20    37746.62    690.90 o
   0   7   3    26637.21    27793.92    620.93 o
   1   7   3     2149.75     2196.88     62.80 o
   2   7   3    10620.04     9917.57    308.59 o
   3   7   3       47.30       13.23     27.87 o
   4   7   3     7386.14     6171.52    143.10 o
   5   7   3     1561.71     1422.14     68.29 o
   6   7   3       99.16      153.85     22.75 o
   7   7   3      785.37      821.07     75.57 o
   8   7   3      177.03      242.43     53.79 o
   9   7   3     1166.71     1292.19    170.62 o
 -10   8   3     1109.58     1177.68    109.62 o
  -9   8   3     1425.80     1387.23    110.42 o
  -8   8   3      639.52      637.33     40.49 o
  -7   8   3     8425.81     7327.49    736.74 o
  -6   8   3     4541.93     4623.80    144.03 o
  -5   8   3     5792.81     5595.17    292.93 o
  -4   8   3     5783.08     5395.13    136.79 o
  -3   8   3     1334.64     1404.74     49.40 o
  -2   8   3    12788.92    14344.33    315.05 o
  -1   8   3     4608.93     5046.92    137.80 o
   0   8   3    14058.83    13814.21    298.81 o
   1   8   3     4430.25     4125.02    108.83 o
   2   8   3      695.94      548.92     34.87 o
   3   8   3      248.09      281.49     30.74 o
   4   8   3       51.23       80.72     24.10 o
   5   8   3     4935.57     4296.85    163.89 o
   6   8   3     2643.38     2442.58     76.10 o
   7   8   3       30.15       15.07     23.26 o
   8   8   3      145.38      188.28     60.18 o
   9   8   3      450.33      331.88     67.42 o
 -10   9   3     1287.21     1334.66    113.07 o
  -9   9   3      466.32      442.93     77.65 o
  -8   9   3     3350.22     3154.77    361.42 o
  -7   9   3     1491.78     1259.31     65.78 o
  -6   9   3     8232.49     7241.59    334.34 o
  -5   9   3     3529.50     3474.92    175.87 o
  -4   9   3     6655.19     6233.40    309.86 o
  -3   9   3    14415.90    15149.53    339.23 o
  -2   9   3       38.15       12.08     28.68 o
  -1   9   3     3143.26     3442.04     79.43 o
   0   9   3      131.71      179.18     23.77 o
   1   9   3     2846.98     2660.11    114.08 o
   2   9   3     5687.60     5067.22    142.95 o
   3   9   3       53.33       79.41     28.99 o
   4   9   3     1982.32     1608.23     55.39 o
   5   9   3      532.32      451.97     31.03 o
   6   9   3     1704.70     1667.64     59.99 o
   7   9   3      438.68      318.69    116.32 o
   8   9   3      259.79      265.16     47.08 o
   9   9   3      472.83      454.73     81.50 o
  -9  10   3     2390.59     2726.18    163.12 o
  -8  10   3       49.67       35.36     32.15 o
  -7  10   3     2073.00     1827.85    166.13 o
  -6  10   3     3673.66     3660.04    158.74 o
  -5  10   3     1785.41     1732.26    195.54 o
  -4  10   3     7584.60     7294.08    384.79 o
  -3  10   3     3142.75     3014.36    116.68 o
  -2  10   3     8982.53     9279.09    212.00 o
  -1  10   3     1567.33     1586.62     64.06 o
   0  10   3     5234.57     5633.20    148.68 o
   1  10   3     3173.11     3083.88     86.14 o
   2  10   3     1306.60     1162.21     44.52 o
   3  10   3     1181.29     1176.59     62.15 o
   4  10   3      688.85      718.44     38.01 o
   5  10   3     1406.73     1361.86     47.97 o
   6  10   3      848.74      749.49    124.14 o
   7  10   3       80.31       71.03     38.58 o
   8  10   3     1217.05     1374.39     91.52 o
  -9  11   3      935.22      935.39    134.23 o
  -8  11   3     3847.40     3872.54    210.68 o
  -7  11   3      260.81      264.83     74.47 o
  -6  11   3      940.15      791.89     85.78 o
  -5  11   3     3054.50     2694.05    226.34 o
  -4  11   3     5130.36     5508.93    307.52 o
  -3  11   3     7648.02     7647.16    271.82 o
  -2  11   3       57.94       57.86     31.07 o
  -1  11   3      734.77      813.94     44.85 o
   0  11   3      851.95      913.80     43.26 o
   1  11   3      804.78      651.52     35.53 o
   2  11   3     1062.41      924.12     45.99 o
   3  11   3        0.75       25.81     50.91 o
   4  11   3     3126.12     2904.70     97.99 o
   5  11   3     1365.83     1245.94     63.02 o
   6  11   3      286.27      269.34     81.61 o
   7  11   3     1478.37     1459.24    104.95 o
   8  11   3       15.17      130.75     51.74 o
  -9  12   3     1347.62     1117.40    123.27 o
  -8  12   3     1425.86     1502.72    111.43 o
  -7  12   3     4117.46     3635.71    230.93 o
  -6  12   3      252.42      242.67     40.94 o
  -5  12   3      875.01      781.48     43.26 o
  -4  12   3     3617.17     3421.43    208.03 o
  -3  12   3      646.97      744.09     53.98 o
  -2  12   3     4931.28     4904.65    166.61 o
  -1  12   3       87.47       35.31     36.61 o
   0  12   3     4992.21     4982.93    144.75 o
   1  12   3     7014.68     6879.60    219.71 o
   2  12   3      343.88      503.34     75.53 o
   3  12   3     2615.12     2289.24    165.57 o
   4  12   3       19.48       29.23     22.58 o
   5  12   3     1515.29     1445.81    145.45 o
   6  12   3      924.04      862.26     59.70 o
   7  12   3       60.75       62.51     75.09 o
  -8  13   3     2943.26     2782.19    192.10 o
  -7  13   3       71.22       57.15    151.55 o
  -6  13   3     2946.63     2730.20    140.40 o
  -5  13   3      966.94      921.28    155.99 o
  -4  13   3       58.61       53.74     47.43 o
  -3  13   3     1266.43     1247.19     64.39 o
  -2  13   3       92.20      105.85     27.49 o
  -1  13   3     9269.38     9446.10    463.49 o
   0  13   3     5373.18     5862.89    255.62 o
   1  13   3      593.96      621.01     55.17 o
   2  13   3     1941.21     1807.48    145.65 o
   3  13   3      181.64      187.17     30.29 o
   4  13   3     3706.72     3544.37    302.87 o
   5  13   3      767.37      607.28     69.47 o
   6  13   3      256.09      142.15     47.37 o
   7  13   3     2444.78     2890.76    147.24 o
  -7  14   3     2220.83     1871.34    129.42 o
  -6  14   3       99.00       47.09     61.99 o
  -5  14   3     1871.87     1856.56    109.82 o
  -4  14   3     2564.25     2369.50    217.74 o
  -3  14   3       79.13       48.01     44.53 o
  -2  14   3     1231.58     1246.70     64.69 o
  -1  14   3      175.77       99.77     49.45 o
   0  14   3     3667.59     4063.89    686.78 o
   1  14   3     2915.44     2974.17    297.92 o
   2  14   3       22.60       38.13     33.68 o
   3  14   3     4116.28     3661.36    298.23 o
   4  14   3       32.61       67.29     36.66 o
   5  14   3     1068.74     1111.52    123.31 o
   6  14   3      540.96      540.01    118.43 o
  -7  15   3       26.30      -13.40     62.72 o
  -6  15   3     1976.56     1596.09    212.33 o
  -5  15   3      276.32      158.41    121.51 o
  -4  15   3      298.52      352.39     59.29 o
  -3  15   3     1937.85     1803.48    207.59 o
  -2  15   3        1.07      -40.50    106.01 o
  -1  15   3     4120.76     3921.12    510.39 o
   0  15   3       68.34      165.20     57.83 o
   1  15   3     1433.22     1595.15    278.56 o
   2  15   3     4826.43     6034.72    270.87 o
   3  15   3      218.01      610.23     78.13 o
   4  15   3     2310.96     2061.93    115.19 o
   5  15   3      155.86      142.32     60.64 o
  -6  16   3       58.12      139.69     88.59 o
  -5  16   3     1809.77     1545.07    115.66 o
  -4  16   3     1735.10     1805.80    116.05 o
  -3  16   3       93.78      183.32     98.27 o
  -2  16   3     1888.72     2007.55    185.67 o
  -1  16   3      333.62      274.32     54.48 o
   0  16   3     1714.38     1931.77    238.13 o
   1  16   3      984.33     1125.74     69.75 o
   2  16   3      717.31      596.28     70.00 o
   3  16   3     4642.84     5524.71    406.46 o
   4  16   3      440.46      510.84    121.77 o
  -4  17   3     1068.56     1016.61    100.57 o
  -3  17   3     1672.67     1576.57    158.94 o
  -2  17   3       57.80      108.26     75.32 o
  -1  17   3     1270.38     1304.17    151.57 o
   0  17   3      353.41      542.78     89.69 o
   1  17   3     1349.09     1723.12    170.44 o
   2  17   3     2725.53     3040.60    230.57 o
  -2  18   3     2202.02     2289.54    196.50 o
  -1  18   3      311.20      322.73     96.83 o
   0  18   3     1332.28     1439.89    140.79 o
  -2 -18   4      419.44      384.91     57.50 o
  -1 -18   4     1028.79      944.39     91.28 o
   0 -18   4     1440.65     1574.30    160.33 o
   1 -18   4        7.81       82.92     65.17 o
   2 -18   4     2000.11     2268.31    149.04 o
  -4 -17   4     1566.07     1591.61    293.77 o
  -3 -17   4      294.33      217.37    163.43 o
  -2 -17   4     1476.01     1827.86    282.55 o
  -1 -17   4     1305.48     1393.14    189.66 o
   0 -17   4      472.83      540.29     83.30 o
   1 -17   4     2941.30     3326.20    217.50 o
   2 -17   4      947.63      862.67    101.93 o
   3 -17   4      515.61      625.41     89.62 o
   4 -17   4      652.42      816.76    107.41 o
  -5 -16   4     2661.02     3155.44    270.51 o
  -4 -16   4        7.07       45.62     44.69 o
  -3 -16   4     2570.85     2568.35    396.10 o
  -2 -16   4     2673.35     3077.70    141.56 o
  -1 -16   4      735.93      930.48     98.96 o
   0 -16   4     1095.92     1225.48    100.95 o
   1 -16   4      202.04      147.80     64.02 o
   2 -16   4     2851.64     3017.79    227.33 o
   3 -16   4     1587.60     1542.13    145.97 o
   4 -16   4      626.96      685.04     80.41 o
   5 -16   4      243.50      187.92     81.85 o
  -6 -15   4     1892.40     2248.47    158.62 o
  -5 -15   4      536.12      707.81    148.05 o
  -4 -15   4     3040.10     3355.10    602.92 o
  -3 -15   4      744.83      838.46     73.94 o
  -2 -15   4     1357.79     1051.25    200.47 o
  -1 -15   4     2123.79     1942.27    120.62 o
   0 -15   4     1096.75     1186.24     92.28 o
   1 -15   4     1975.92     2173.60    157.52 o
   2 -15   4      120.93      183.25     47.75 o
   3 -15   4     1493.88     1533.94    131.06 o
   4 -15   4     1636.60     1632.52    143.29 o
   5 -15   4        6.30      259.72     89.15 o
   6 -15   4      616.96      649.66     92.47 o
  -7 -14   4     1452.67     1475.95    157.36 o
  -6 -14   4      715.96      632.44     71.49 o
  -5 -14   4     2457.03     2628.51    155.79 o
  -4 -14   4      623.19      554.14     59.05 o
  -3 -14   4     3993.94     4081.91    749.46 o
  -2 -14   4     3021.83     2902.20    156.33 o
  -1 -14   4      234.52      290.20     36.57 o
   0 -14   4     2311.03     2093.31    245.02 o
   1 -14   4      149.68      167.04     41.98 o
   2 -14   4     2284.77     2357.26    123.30 o
   3 -14   4      410.15      402.95     41.12 o
   4 -14   4      821.18      722.94     59.12 o
   5 -14   4     2659.41     2749.97    212.16 o
   6 -14   4       58.10       10.90     73.18 o
   7 -14   4      159.32      106.11     85.85 o
  -7 -13   4     1046.73     1053.02     91.74 o
  -6 -13   4     2781.91     2911.86    177.00 o
  -5 -13   4      339.34      273.73     61.73 o
  -4 -13   4     4699.02     4680.86    198.55 o
  -3 -13   4      469.60      522.12     23.15 o
  -2 -13   4     4429.74     4271.42    216.08 o
  -1 -13   4     1154.93     1082.72     67.99 o
   0 -13   4       15.03       -2.90     19.59 o
   1 -13   4     1537.64     1601.54     71.03 o
   2 -13   4      447.36      419.08     34.20 o
   3 -13   4     2229.11     2092.80     67.87 o
   4 -13   4     2744.85     2713.68    133.32 o
   5 -13   4      150.78      233.01     77.56 o
   6 -13   4     2349.19     2224.50    129.90 o
   7 -13   4       20.86      105.53     69.30 o
  -8 -12   4     1411.56     1419.63    113.69 o
  -7 -12   4     1778.64     1790.95    119.71 o
  -6 -12   4       45.17       80.80     40.52 o
  -5 -12   4      735.25      751.98     37.72 o
  -4 -12   4       17.29       30.18     13.62 o
  -3 -12   4     3429.13     3245.48    150.73 o
  -2 -12   4     2979.75     2779.98    147.57 o
  -1 -12   4     2127.73     2130.87    234.02 o
   0 -12   4     5909.31     6088.44    308.90 o
   1 -12   4        0.38       13.45     16.64 o
   2 -12   4     2743.82     2676.96     69.78 o
   3 -12   4      146.90      193.59     34.62 o
   4 -12   4     1358.32     1455.77     51.43 o
   5 -12   4     7592.65     7144.02    200.17 o
   6 -12   4       22.24      -19.54     31.83 o
   7 -12   4     3028.99     3353.51    167.79 o
   8 -12   4       83.93       98.68    119.40 o
  -9 -11   4     1098.56      908.11    121.09 o
  -8 -11   4       13.08       18.66     53.03 o
  -7 -11   4     1293.53     1150.49     55.94 o
  -6 -11   4      755.20      752.82     39.39 o
  -5 -11   4       26.97        9.54     20.98 o
  -4 -11   4     5695.91     5535.05    124.46 o
  -3 -11   4      294.32      303.07     23.69 o
  -2 -11   4     2748.66     2598.11     91.52 o
  -1 -11   4     2271.93     2205.79    116.32 o
   0 -11   4       54.93      102.22     17.27 o
   1 -11   4    10675.46    11609.76    357.71 o
   2 -11   4       18.52       43.86     24.40 o
   3 -11   4     2296.60     2327.58     61.91 o
   4 -11   4     1523.95     1516.77     52.10 o
   5 -11   4      567.38      616.22     31.44 o
   6 -11   4     5343.60     5276.53    182.16 o
   7 -11   4      580.53      390.09     48.67 o
   8 -11   4     2669.09     2831.53    176.69 o
  -9 -10   4       19.42       80.98     64.88 o
  -8 -10   4     2671.84     2465.66    149.95 o
  -7 -10   4      643.93      659.62     63.75 o
  -6 -10   4      810.84      813.44     40.44 o
  -5 -10   4      501.45      502.85     35.76 o
  -4 -10   4     1649.54     1525.07     46.73 o
  -3 -10   4     4758.69     4982.48    158.32 o
  -2 -10   4     1751.04     1786.80     94.23 o
  -1 -10   4     3395.47     3550.25    104.00 o
   0 -10   4    15571.88    16657.94    652.82 o
   1 -10   4       38.11       41.72     15.62 o
   2 -10   4     8629.17     9455.46    238.80 o
   3 -10   4      226.77      330.25     22.77 o
   4 -10   4     5311.80     5508.31    123.16 o
   5 -10   4     4691.94     4928.64    139.45 o
   6 -10   4        3.00       26.23     35.30 o
   7 -10   4     4474.05     4151.70    254.87 o
   8 -10   4      933.48      879.16    104.07 o
   9 -10   4     1210.51     1318.44    116.02 o
  -9  -9   4     1067.70      827.33     84.98 o
  -8  -9   4     1436.22     1360.63     76.54 o
  -7  -9   4      732.05      609.38     75.61 o
  -6  -9   4      534.43      513.35     38.02 o
  -5  -9   4      164.19      163.19     18.68 o
  -4  -9   4     6228.01     5939.45    229.47 o
  -3  -9   4      501.25      432.13     25.34 o
  -2  -9   4     2421.58     2471.81     95.73 o
  -1  -9   4     4345.68     4457.89    211.49 o
   0  -9   4      662.42      615.03     23.78 o
   1  -9   4    10687.31    11147.31    255.33 o
   2  -9   4       87.60      100.32     19.76 o
   3  -9   4    15402.81    16761.68    312.64 o
   4  -9   4     6849.15     7236.30    144.84 o
   5  -9   4     1197.35     1126.97     74.79 o
   6  -9   4     4269.94     4340.32    179.52 o
   7  -9   4      294.61      297.80     35.44 o
   8  -9   4     5462.28     5993.86    281.35 o
   9  -9   4      979.07      833.43     94.99 o
 -10  -8   4       72.77       65.61     63.80 o
  -9  -8   4      285.53      291.76     63.82 o
  -8  -8   4     2622.67     2339.56    139.28 o
  -7  -8   4      116.38      140.27     35.97 o
  -6  -8   4      876.55      894.46     44.78 o
  -5  -8   4     3772.65     3171.13    191.95 o
  -4  -8   4       90.30      120.43     17.80 o
  -3  -8   4     4233.91     3986.80    144.31 o
  -2  -8   4     4145.02     4373.98    163.74 o
  -1  -8   4     5544.78     5919.21    162.33 o
   0  -8   4    22730.13    24099.79    739.37 o
   1  -8   4       91.25      105.56     17.26 o
   2  -8   4    15946.34    16709.85    285.42 o
   3  -8   4    10459.86    10800.07    193.01 o
   4  -8   4    11942.93    12447.09    229.69 o
   5  -8   4     1926.27     2039.58     59.80 o
   6  -8   4     1468.40     1463.87     59.33 o
   7  -8   4     4201.01     4221.02    133.29 o
   8  -8   4     1530.34     1494.05    154.19 o
   9  -8   4     1391.63     1551.60    181.97 o
 -10  -7   4      673.25      663.40    102.05 o
  -9  -7   4     1273.51     1352.43     92.10 o
  -8  -7   4      780.05      818.81     39.93 o
  -7  -7   4     1728.17     1712.84     53.83 o
  -6  -7   4     5542.74     5220.09    200.49 o
  -5  -7   4      906.41      875.05     32.12 o
  -4  -7   4     7981.78     7806.61    374.23 o
  -3  -7   4      144.76      149.99     26.28 o
  -2  -7   4    17526.22    18265.23    505.56 o
  -1  -7   4    16033.47    15792.11   1084.21 o
   0  -7   4    11191.08    12529.57    205.83 o
   1  -7   4     5815.19     6703.62    108.94 o
   2  -7   4     2471.45     2438.41     45.20 o
   3  -7   4    14748.11    15406.94    276.39 o
   4  -7   4    13020.41    13405.53    277.83 o
   5  -7   4     7034.50     6841.35    150.15 o
   6  -7   4     5330.29     5298.13    256.66 o
   7  -7   4        6.36       59.08     23.29 o
   8  -7   4      918.20     1090.00     89.79 o
   9  -7   4      914.66      805.82     91.20 o
  10  -7   4      165.21       89.24    106.65 o
 -10  -6   4      674.13      595.72     63.04 o
  -9  -6   4      711.95      638.87     55.05 o
  -8  -6   4     2125.79     2147.30     64.65 o
  -7  -6   4      552.26      523.51     31.05 o
  -6  -6   4     2445.04     2404.63     64.67 o
  -5  -6   4    14640.88    15157.14    717.52 o
  -4  -6   4      670.02      657.81     25.82 o
  -3  -6   4     3554.30     3842.50    203.03 o
  -2  -6   4     2816.94     2740.14    118.51 o
  -1  -6   4    11312.18    11722.67    449.71 o
   0  -6   4    19652.23    21812.67    355.46 o
   1  -6   4     1042.79      942.78     29.55 o
   2  -6   4    19177.38    19365.39    283.45 o
   3  -6   4     9673.89    10108.94    178.35 o
   4  -6   4     6616.85     6349.15    120.37 o
   5  -6   4     4204.81     4181.59     88.21 o
   6  -6   4     4558.93     4361.21    130.54 o
   7  -6   4     6362.46     6075.37    175.06 o
   8  -6   4      103.53      107.50     39.43 o
   9  -6   4      282.12      295.57     70.41 o
  10  -6   4      959.62     1128.01    202.54 o
 -10  -5   4      510.09      595.60     61.30 o
  -9  -5   4     2770.55     2588.05     93.47 o
  -8  -5   4     3435.86     3677.70    181.35 o
  -7  -5   4     3867.90     3752.08    108.61 o
  -6  -5   4     7331.32     7465.43    141.62 o
  -5  -5   4     1847.12     2073.34     72.37 o
  -4  -5   4     7303.64     7740.89    243.11 o
  -3  -5   4        9.52       29.32      8.95 o
  -2  -5   4    26672.27    25951.65   1588.77 o
  -1  -5   4    19418.84    18813.36    620.24 o
   0  -5   4    16694.29    17614.67    302.50 o
   1  -5   4    25973.08    28772.66    563.54 o
   2  -5   4       51.48       37.52     18.00 o
   3  -5   4      569.68      555.94     23.05 o
   4  -5   4      134.93      217.16     17.10 o
   5  -5   4      416.82      469.45     26.39 o
   6  -5   4    12154.00    12853.92    274.10 o
   7  -5   4      884.06      775.99     51.77 o
   8  -5   4      826.58      884.22     60.85 o
   9  -5   4      529.50      565.38     73.77 o
  10  -5   4      249.38      323.06    140.83 o
 -11  -4   4      668.71      603.76     70.35 o
 -10  -4   4     6875.15     7034.76    371.93 o
  -9  -4   4        7.99       11.82     23.01 o
  -8  -4   4     3887.07     4033.89    116.09 o
  -7  -4   4      102.92      127.87     23.86 o
  -6  -4   4    17882.84    18076.78    385.66 o
  -5  -4   4    12767.09    13333.67    206.41 o
  -4  -4   4      791.63      872.66     28.92 o
  -3  -4   4     7821.93     8702.80    160.16 o
  -2  -4   4     1150.80     1510.38     69.70 o
  -1  -4   4    17506.97    17212.30    581.81 o
   0  -4   4      470.01      517.92     21.85 o
   1  -4   4      865.04     1193.76     33.34 o
   2  -4   4    12060.59    13559.50    197.54 o
   3  -4   4      507.66      560.53     21.52 o
   4  -4   4      245.15      392.86     24.21 o
   5  -4   4     6311.06     6491.46    169.39 o
   6  -4   4      300.72      353.31     38.72 o
   7  -4   4     5841.63     5779.48    207.92 o
   8  -4   4       56.91       75.45     53.93 o
   9  -4   4     1963.69     2007.78    154.89 o
  10  -4   4     2229.36     2248.16    153.34 o
 -11  -3   4     1276.00     1560.18    120.58 o
 -10  -3   4      311.85      307.13    112.01 o
  -9  -3   4     4349.87     4579.72    221.86 o
  -8  -3   4       15.35       38.87     42.67 o
  -7  -3   4     8231.70     8389.15    195.24 o
  -6  -3   4     2072.42     2266.82     73.67 o
  -5  -3   4     9627.50     9629.41    190.28 o
  -4  -3   4     9177.32     9790.26    178.97 o
  -3  -3   4       30.71       29.23      9.10 o
  -2  -3   4      755.80     1238.06     26.64 o
  -1  -3   4     5510.95     5161.94    235.57 o
   0  -3   4      126.04      193.78     20.10 o
   1  -3   4    28829.95    29836.59    437.23 o
   2  -3   4       28.60       34.75     14.79 o
   3  -3   4     2542.87     2962.35     49.02 o
   4  -3   4     1211.70     1367.10     27.67 o
   5  -3   4      248.38      272.57     23.24 o
   6  -3   4     4445.62     4495.23    114.28 o
   7  -3   4      276.93      363.30     44.62 o
   8  -3   4     5397.02     5520.47    198.81 o
   9  -3   4     1673.47     1793.53    127.00 o
  10  -3   4      413.56      565.06    103.85 o
 -11  -2   4     2720.23     2981.64    166.98 o
 -10  -2   4     2640.35     3205.18    366.35 o
  -9  -2   4       53.37       88.27     55.95 o
  -8  -2   4     4981.23     5109.02    131.25 o
  -7  -2   4      473.44      564.75     30.14 o
  -6  -2   4     9364.53     9755.26    183.07 o
  -5  -2   4      745.89      901.35     27.62 o
  -4  -2   4     1482.87     1600.13     45.53 o
  -3  -2   4    47484.69    51615.64    867.18 o
  -2  -2   4      175.84      162.07     11.83 o
  -1  -2   4     1138.80     1494.22     30.18 o
   0  -2   4     3020.98     2555.42     98.35 o
   1  -2   4     5016.15     4970.28    127.65 o
   2  -2   4    21049.32    21910.47    319.41 o
   3  -2   4     1317.07     1327.93     33.44 o
   4  -2   4      654.95      906.63     29.20 o
   5  -2   4     7246.51     7071.65    120.81 o
   6  -2   4      180.78      183.74     18.63 o
   7  -2   4     2596.37     2578.68    175.01 o
   8  -2   4     1233.38     1085.73     67.47 o
   9  -2   4     4051.33     3673.12    427.34 o
  10  -2   4     2328.94     2723.02    171.76 o
 -11  -1   4      333.60      341.77     64.92 o
 -10  -1   4     2724.40     2710.12    259.49 o
  -9  -1   4     3466.85     3293.59    121.24 o
  -8  -1   4     2086.79     2129.57    138.16 o
  -7  -1   4    11536.68    12052.10    263.48 o
  -6  -1   4     1308.79     1382.92     67.45 o
  -5  -1   4     6929.52     7262.71    159.03 o
  -4  -1   4    12742.48    12683.71    212.99 o
  -3  -1   4      353.89      308.37     16.55 o
  -2  -1   4     8370.49     9208.96    150.76 o
  -1  -1   4     1923.51     1843.80     40.07 o
   0  -1   4      737.69      533.93     19.49 o
   1  -1   4     6901.00     5697.50    144.40 o
   2  -1   4      786.24      761.28     24.15 o
   3  -1   4    11404.29    11618.45    396.55 o
   4  -1   4    12336.01    11930.74    394.03 o
   5  -1   4     4017.02     3955.43     81.37 o
   6  -1   4     1853.13     1798.75     57.30 o
   7  -1   4      661.84      545.34     39.72 o
   8  -1   4     3843.43     3507.17    241.58 o
   9  -1   4     2009.72     1954.98    111.57 o
  10  -1   4      738.23      808.01    146.07 o
 -11   0   4     2689.33     2564.84    215.58 o
 -10   0   4      672.97      511.73    101.97 o
  -9   0   4      424.21      423.37     99.66 o
  -8   0   4     6405.48     6560.43    205.89 o
  -7   0   4      815.01      862.09     57.87 o
  -6   0   4     1026.61     1094.31     36.78 o
  -5   0   4      706.73      845.46     48.51 o
  -4   0   4    14839.94    15371.57    323.69 o
  -3   0   4    29399.93    30694.18    661.52 o
  -2   0   4     1432.75     1432.52     36.01 o
  -1   0   4     2039.75     2215.75     36.28 o
   0   0   4     7736.42     7171.02    417.10 o
   1   0   4       54.93       90.67      9.38 o
   2   0   4    10593.66     9073.16    170.30 o
   3   0   4     1509.07     1525.70     44.18 o
   4   0   4    21231.59    19759.51    377.47 o
   5   0   4     5491.95     5505.64    171.67 o
   6   0   4      237.96      233.29     18.15 o
   7   0   4     2153.32     2019.68     65.63 o
   8   0   4      560.54      540.88     85.48 o
   9   0   4     3667.65     3670.37    168.52 o
  10   0   4      975.81      763.86     96.73 o
 -11   1   4     1179.07     1118.20    115.59 o
 -10   1   4      933.24      852.35     59.98 o
  -9   1   4     1956.89     1685.34    206.79 o
  -8   1   4     2667.33     2529.53     80.58 o
  -7   1   4     8130.67     8307.95    214.63 o
  -6   1   4      743.99      685.38     33.06 o
  -5   1   4      979.87     1193.39     39.45 o
  -4   1   4    11299.10    13106.94    273.70 o
  -3   1   4      512.58      377.43     21.03 o
  -2   1   4    13724.02    12693.47    355.89 o
  -1   1   4     2346.09     2575.99    126.20 o
   0   1   4    23009.79    22085.35   1271.43 o
   1   1   4      457.47      489.25     27.64 o
   2   1   4      700.48      436.99     23.08 o
   3   1   4     8805.17     8594.90    174.64 o
   4   1   4     8933.29     8309.42    171.95 o
   5   1   4    11503.01    11333.37    252.92 o
   6   1   4     5310.67     5088.91    106.35 o
   7   1   4      567.45      509.79     60.41 o
   8   1   4     5057.15     5563.76    378.85 o
   9   1   4      322.67      254.10     62.18 o
  10   1   4     1698.93     1722.04    140.96 o
 -11   2   4     1885.22     1852.40    216.22 o
 -10   2   4     1242.31     1347.07    181.22 o
  -9   2   4      357.67      351.00     58.70 o
  -8   2   4     4276.08     4121.23    170.69 o
  -7   2   4      486.53      569.51     33.63 o
  -6   2   4     5785.99     6145.89    140.82 o
  -5   2   4     5818.46     6042.80    135.04 o
  -4   2   4     1513.11     1717.72     58.48 o
  -3   2   4     2682.51     2586.93    119.49 o
  -2   2   4      460.13      711.21     62.05 o
  -1   2   4    41457.60    42599.00   2745.95 o
   0   2   4    45677.54    47160.18    956.34 o
   1   2   4    18638.62    15672.85    490.39 o
   2   2   4      478.66      597.63     32.59 o
   3   2   4      977.18      830.69     33.22 o
   4   2   4    11755.96    10588.61    195.31 o
   5   2   4     8002.13     8062.60    158.26 o
   6   2   4      806.03      806.62     43.38 o
   7   2   4     5837.21     5477.22    198.48 o
   8   2   4       39.26       81.97     35.37 o
   9   2   4     2100.26     2398.57    148.77 o
  10   2   4      291.78      273.21    115.92 o
 -11   3   4      670.67      653.99    102.86 o
 -10   3   4      230.84      231.14     62.67 o
  -9   3   4     4054.64     3964.90    332.70 o
  -8   3   4      301.14      303.42     31.26 o
  -7   3   4     1344.68     1309.97     91.11 o
  -6   3   4     1239.48     1352.80     49.82 o
  -5   3   4    12887.90    12511.15    441.83 o
  -4   3   4     7400.14     7874.02    173.42 o
  -3   3   4       19.07       80.18     27.64 o
  -2   3   4     1938.53     2337.04     59.97 o
  -1   3   4     7512.54     8411.82    167.10 o
   0   3   4    20745.20    20452.75    429.95 o
   1   3   4    14648.34    13336.49    295.60 o
   2   3   4     1576.29     1337.82     42.89 o
   3   3   4    27112.60    24274.70    457.33 o
   4   3   4      433.43      447.80     25.58 o
   5   3   4     4716.02     4515.16    110.61 o
   6   3   4     4876.64     4493.38    113.36 o
   7   3   4     1042.57     1233.76     70.70 o
   8   3   4     4097.48     3754.78    126.72 o
   9   3   4      176.40      376.35     73.93 o
  10   3   4      610.16      638.70     86.41 o
 -11   4   4      164.89      149.19     57.25 o
 -10   4   4      688.13      594.29     58.79 o
  -9   4   4     1167.67     1051.79     67.91 o
  -8   4   4     3713.33     3728.95    309.93 o
  -7   4   4     1081.77     1165.73     49.65 o
  -6   4   4     2104.96     2211.00     69.63 o
  -5   4   4    11264.72    11345.02    681.78 o
  -4   4   4     2160.66     2317.17     83.70 o
  -3   4   4    15802.04    16045.11    290.57 o
  -2   4   4       14.18        7.47     20.96 o
  -1   4   4    37852.39    41788.67    847.37 o
   0   4   4    18620.29    19863.51    791.65 o
   1   4   4     9201.50     8503.31    227.78 o
   2   4   4    31919.82    26632.42    700.34 o
   3   4   4     3925.91     3392.06     84.94 o
   4   4   4     7153.14     6585.91    130.38 o
   5   4   4      484.54      592.10     56.57 o
   6   4   4     2607.87     2377.47     83.91 o
   7   4   4     6947.82     6763.67    201.67 o
   8   4   4       39.16       26.56     60.62 o
   9   4   4       91.35      102.43     39.91 o
  10   4   4      442.71      370.90     80.59 o
 -11   5   4       15.39       79.88    163.33 o
 -10   5   4     1374.52     1507.71    113.08 o
  -9   5   4     5129.94     5546.56    240.79 o
  -8   5   4     1369.21     1281.93     73.01 o
  -7   5   4     3155.28     3350.40    102.91 o
  -6   5   4     3887.39     3922.96    102.94 o
  -5   5   4     7075.63     6979.37    152.84 o
  -4   5   4    12686.06    12433.87    493.88 o
  -3   5   4     5111.53     5083.58     97.51 o
  -2   5   4    41988.80    44707.05    805.86 o
  -1   5   4     3706.34     3781.20     86.64 o
   0   5   4    11083.29    11201.98    227.60 o
   1   5   4     7050.65     7068.13    247.59 o
   2   5   4      455.75      438.61     37.63 o
   3   5   4    22504.93    19381.94    412.30 o
   4   5   4      353.78      381.12     34.19 o
   5   5   4     4462.05     4036.84    106.63 o
   6   5   4     2749.96     2665.30     87.57 o
   7   5   4      598.34      619.20     54.10 o
   8   5   4      288.41      250.88     39.93 o
   9   5   4      108.74       93.84     48.00 o
  10   5   4      317.09      542.37    284.72 o
 -11   6   4      225.87      344.03    111.02 o
 -10   6   4      190.75      175.79     70.62 o
  -9   6   4     1525.21     1662.36    111.22 o
  -8   6   4     6203.89     5533.18    266.30 o
  -7   6   4      149.14      120.61     78.50 o
  -6   6   4     4432.48     4394.23    111.42 o
  -5   6   4     4824.43     4744.78    127.54 o
  -4   6   4     1720.58     1565.25     79.94 o
  -3   6   4    32395.10    33384.07    638.75 o
  -2   6   4        0.18       10.56     20.95 o
  -1   6   4    29837.60    33518.70    701.63 o
   0   6   4     8801.18     8458.00    233.21 o
   1   6   4     1398.58     1430.96     60.06 o
   2   6   4    23015.08    19928.20    539.81 o
   3   6   4     1129.52      938.24     41.50 o
   4   6   4     5126.53     4407.55    103.44 o
   5   6   4      181.37      209.42     63.17 o
   6   6   4     1776.78     1776.60     67.07 o
   7   6   4     2368.78     2295.67     77.12 o
   8   6   4      233.01      302.43     43.20 o
   9   6   4      452.58      438.13    106.76 o
 -10   7   4     1574.08     1767.77    127.93 o
  -9   7   4      786.70      703.16    212.38 o
  -8   7   4      349.18      257.60     34.91 o
  -7   7   4    12226.15    13587.23   1262.49 o
  -6   7   4     4253.50     3879.13    105.93 o
  -5   7   4     4424.32     4711.09    124.62 o
  -4   7   4     6140.67     6200.78    379.71 o
  -3   7   4     4113.63     4270.31    164.67 o
  -2   7   4    44898.29    47155.70    996.17 o
  -1   7   4       88.52       97.78     22.47 o
   0   7   4     4757.53     5137.55    184.31 o
   1   7   4     7693.41     7912.29    340.72 o
   2   7   4      588.81      424.39     28.42 o
   3   7   4     3800.68     3343.73     89.22 o
   4   7   4      868.38      781.54     45.10 o
   5   7   4     3366.50     2963.82    107.59 o
   6   7   4     4683.32     4483.73    151.88 o
   7   7   4       57.83       27.05     23.90 o
   8   7   4      649.72      730.69    100.37 o
   9   7   4       19.10       96.35     53.72 o
 -10   8   4     1232.50     1057.73     95.48 o
  -9   8   4      816.45      775.44    142.24 o
  -8   8   4     2860.32     2488.57    124.22 o
  -7   8   4     1145.61     1199.17     81.67 o
  -6   8   4    15402.79    16059.43    486.34 o
  -5   8   4     4228.75     3997.41    154.04 o
  -4   8   4      197.55      235.63     25.96 o
  -3   8   4     6848.68     7295.02    185.88 o
  -2   8   4      368.36      434.06     34.67 o
  -1   8   4    12419.53    13362.10    265.45 o
   0   8   4     6560.27     6398.89    146.26 o
   1   8   4     4557.36     4287.81    107.97 o
   2   8   4     6582.98     5944.49    238.22 o
   3   8   4      467.18      481.50     44.91 o
   4   8   4     1416.95     1225.66     55.20 o
   5   8   4      754.29      689.45     34.74 o
   6   8   4     1552.90     1348.97     61.36 o
   7   8   4     1326.36     1590.11     80.45 o
   8   8   4       77.76      214.62     43.17 o
   9   8   4     2147.73     2293.57    140.23 o
 -10   9   4     1100.10      974.05    142.89 o
  -9   9   4      915.03      951.04     97.70 o
  -8   9   4      754.67      699.62    128.74 o
  -7   9   4     5943.01     5367.99    323.43 o
  -6   9   4      180.04      127.50     34.79 o
  -5   9   4     7361.17     7491.42    277.39 o
  -4   9   4     3909.43     3729.79    356.54 o
  -3   9   4       47.51       85.80     28.02 o
  -2   9   4     1614.66     1820.28     96.12 o
  -1   9   4      484.58      562.81     32.14 o
   0   9   4     9114.00     9160.26    203.77 o
   1   9   4     7058.30     6715.36    170.08 o
   2   9   4       43.26       34.31     43.76 o
   3   9   4     1522.14     1317.50     78.61 o
   4   9   4       15.65       31.40     29.47 o
   5   9   4     2248.47     1956.99     78.54 o
   6   9   4      952.06      822.31     65.16 o
   7   9   4      208.78      198.08     47.86 o
   8   9   4     3709.58     4133.20    192.66 o
  -9  10   4      275.36      220.50     68.23 o
  -8  10   4     1761.21     1483.47    249.62 o
  -7  10   4      326.43      304.19     45.54 o
  -6  10   4     5167.05     5478.92    243.69 o
  -5  10   4     1081.98      997.32    180.89 o
  -4  10   4      854.76      900.69    110.96 o
  -3  10   4     1920.38     1840.16     82.40 o
  -2  10   4      260.17      245.66     47.05 o
  -1  10   4      236.32      299.83     26.48 o
   0  10   4      981.91     1143.30     50.49 o
   1  10   4     6406.79     6371.37    178.34 o
   2  10   4     5311.32     4899.15    178.61 o
   3  10   4      686.23      558.53     42.31 o
   4  10   4     4294.40     4166.12    149.02 o
   5  10   4      729.87      656.45     35.83 o
   6  10   4     2867.30     2786.33    142.68 o
   7  10   4      511.93      669.87     86.49 o
   8  10   4       44.39       54.73     84.45 o
  -9  11   4      788.94      595.61     86.53 o
  -8  11   4      124.47       65.06     40.42 o
  -7  11   4      939.03      757.50    147.80 o
  -6  11   4       66.61       72.23     32.98 o
  -5  11   4     2680.17     2651.32    159.65 o
  -4  11   4     2546.65     2356.28    160.75 o
  -3  11   4      260.62      238.15     39.34 o
  -2  11   4      970.53     1048.65     77.39 o
  -1  11   4      785.08      707.24     37.15 o
   0  11   4     2523.21     2399.35    167.21 o
   1  11   4     1427.57     1360.78     79.59 o
   2  11   4      498.65      555.65     99.32 o
   3  11   4     2811.68     2570.20     98.80 o
   4  11   4      675.65      664.82     55.78 o
   5  11   4     2082.50     1914.84    125.96 o
   6  11   4      619.44      547.52     79.30 o
   7  11   4     1470.04     1448.37     91.90 o
  -9  12   4     1470.17     1446.05    132.19 o
  -8  12   4     1143.83     1315.06    105.83 o
  -7  12   4        6.47      -57.86    104.52 o
  -6  12   4      142.01      114.78    203.19 o
  -5  12   4      109.70       20.29     61.29 o
  -4  12   4     5575.92     5675.56    198.59 o
  -3  12   4     3151.59     3212.33    116.86 o
  -2  12   4       24.64        6.21     34.24 o
  -1  12   4      425.08      403.43     45.55 o
   0  12   4       46.09       48.62     64.90 o
   1  12   4     1446.64     1296.37     64.67 o
   2  12   4     4402.01     4211.94    195.24 o
   3  12   4       83.19       44.87    128.05 o
   4  12   4     6208.37     5327.46    287.85 o
   5  12   4     1893.84     1920.33     73.90 o
   6  12   4      795.68      728.91     62.71 o
   7  12   4     1746.53     1955.03    104.91 o
  -8  13   4     1392.75     1112.83    215.88 o
  -7  13   4     1615.13     1886.41    152.41 o
  -6  13   4       63.47       26.98     58.40 o
  -5  13   4      428.09      549.47     62.19 o
  -4  13   4     1497.37     1385.12    187.87 o
  -3  13   4      919.74      844.49     56.81 o
  -2  13   4     3506.08     3421.33    127.37 o
  -1  13   4       43.19       17.08     45.26 o
   0  13   4     1496.99     1332.15     67.85 o
   1  13   4     2404.46     2570.51    156.49 o
   2  13   4      582.27      529.85     56.11 o
   3  13   4     6329.43     6036.99    299.74 o
   4  13   4      264.81      356.92     96.61 o
   5  13   4     2286.26     2392.16    106.84 o
   6  13   4     1275.28     1318.98    132.64 o
  -7  14   4      311.78      175.96     83.07 o
  -6  14   4     1511.76     1582.86    178.55 o
  -5  14   4      123.21      160.50     52.69 o
  -4  14   4     1562.06     1643.82    187.64 o
  -3  14   4     2632.82     2823.38    162.46 o
  -2  14   4      281.83      285.57     40.76 o
  -1  14   4     6034.23     6547.40    187.99 o
   0  14   4     2148.67     2209.31    129.87 o
   1  14   4      887.35      934.34     71.24 o
   2  14   4     1889.23     2055.90    181.92 o
   3  14   4      366.52      263.18    108.27 o
   4  14   4     3196.18     3076.36    186.66 o
   5  14   4      843.24      840.55     60.80 o
   6  14   4      245.30      241.64     67.83 o
  -6  15   4      151.44      256.35     61.18 o
  -5  15   4     2656.66     2753.64    173.77 o
  -4  15   4      796.49      758.58     75.15 o
  -3  15   4       89.66       88.71     66.55 o
  -2  15   4     3679.92     3384.44    458.25 o
  -1  15   4       65.20       35.32     96.02 o
   0  15   4     3975.45     4004.68    419.77 o
   1  15   4     1196.73     1071.18    264.96 o
   2  15   4      825.21      970.08     88.54 o
   3  15   4     3238.34     3405.20    204.92 o
   4  15   4        9.29      -10.52     39.80 o
   5  15   4      954.64      832.27     80.69 o
  -5  16   4      171.36      236.94     89.11 o
  -4  16   4     1729.82     1848.77    260.46 o
  -3  16   4     1529.57     1871.25    207.58 o
  -2  16   4      321.59      428.35     80.99 o
  -1  16   4     4739.04     5105.68    241.37 o
   0  16   4      913.46      890.19     82.18 o
   1  16   4     1023.49     1436.68    107.44 o
   2  16   4      770.31      820.84     97.21 o
   3  16   4      359.36      498.66    105.63 o
   4  16   4     1112.08     1020.14    229.53 o
  -4  17   4      395.46      518.56     90.56 o
  -3  17   4     1085.77     1124.27     93.10 o
  -2  17   4     2384.15     2686.96    287.03 o
  -1  17   4       13.81      -12.32     94.84 o
   0  17   4     1214.21     1417.35    140.34 o
   2  17   4      683.57      643.44    102.83 o
  -1 -18   5     1578.29     1745.89    129.90 o
   0 -18   5       57.01       28.27     41.64 o
   1 -18   5     1811.59     2286.93    161.13 o
   2 -18   5       75.03      127.53     55.72 o
  -4 -17   5        8.24      -22.45     42.37 o
  -3 -17   5     2115.13     2333.96    376.35 o
  -2 -17   5      752.14      901.79     66.65 o
  -1 -17   5     1478.23     1374.58     85.23 o
   0 -17   5     1089.70      975.42     67.43 o
   1 -17   5        7.94       88.65     54.07 o
   2 -17   5     2582.76     2623.54    212.97 o
   3 -17   5     1170.26     1354.24    116.72 o
   4 -17   5      594.41      706.45     85.24 o
  -5 -16   5       77.40      176.61     62.24 o
  -4 -16   5     1332.31     1712.25    142.20 o
  -3 -16   5      148.60      201.91     83.25 o
  -2 -16   5     3074.24     3693.37    215.20 o
  -1 -16   5     2538.59     3229.51    174.56 o
   0 -16   5       76.22      124.30     81.20 o
   1 -16   5     1342.26     1398.91    126.97 o
   2 -16   5      606.25      734.66     79.17 o
   3 -16   5     1527.23     1474.70    135.44 o
   4 -16   5     1455.58     1545.05    153.72 o
   5 -16   5      124.24      120.23     60.88 o
  -6 -15   5      479.39      723.43     89.70 o
  -5 -15   5      509.56      391.88     55.52 o
  -4 -15   5        0.74       55.71     34.87 o
  -3 -15   5     2219.75     2468.03    131.49 o
  -2 -15   5     2487.23     2237.12    241.11 o
  -1 -15   5     1135.28     1083.60    219.03 o
   0 -15   5      697.81      484.44     48.09 o
   1 -15   5       11.01       37.74     22.12 o
   2 -15   5     1362.08     1345.22    105.17 o
   3 -15   5      882.10      926.99    117.16 o
   4 -15   5     1572.72     1519.17    143.58 o
   5 -15   5     2502.92     2373.97    205.94 o
   6 -15   5        4.93       97.57     69.71 o
  -7 -14   5     1302.50     1248.18    126.34 o
  -6 -14   5     1745.03     1890.25    116.33 o
  -5 -14   5      269.13      310.46     45.42 o
  -4 -14   5      139.96      141.83     36.16 o
  -3 -14   5      207.38      281.70     55.46 o
  -2 -14   5     1918.69     1909.89     98.58 o
  -1 -14   5     3845.43     3785.98    353.17 o
   0 -14   5      224.58      173.34     29.92 o
   1 -14   5     3015.90     3285.26    320.98 o
   2 -14   5      412.90      441.58     36.74 o
   3 -14   5     1055.65     1005.11    122.97 o
   5 -14   5      989.48      947.82    109.45 o
   6 -14   5     3415.75     3428.05    259.59 o
   7 -14   5       67.97      165.17     81.80 o
  -7 -13   5      985.04      979.07     80.70 o
  -6 -13   5      506.47      510.22     62.51 o
  -5 -13   5      774.13      781.88     66.47 o
  -4 -13   5      305.65      306.98     25.70 o
  -3 -13   5     1553.86     1589.24     50.17 o
  -2 -13   5      838.60      793.90     31.89 o
  -1 -13   5      422.33      369.24     31.07 o
   0 -13   5     5445.11     6409.15    390.51 o
   1 -13   5      129.64       87.83     17.82 o
   2 -13   5     1496.38     1387.22     74.81 o
   3 -13   5      480.74      509.41     79.18 o
   4 -13   5     1993.69     2187.65    184.57 o
   5 -13   5     4457.98     4006.36    429.31 o
   6 -13   5       13.56       91.71     69.58 o
   7 -13   5     2179.73     2005.48    211.70 o
  -8 -12   5        9.72       13.17     58.36 o
  -7 -12   5     2371.82     2444.84    135.28 o
  -6 -12   5     1493.10     1384.88     97.60 o
  -5 -12   5      221.21      179.98     42.45 o
  -4 -12   5     1204.94     1172.44     38.59 o
  -3 -12   5      121.84      151.86     15.71 o
  -2 -12   5      159.25      225.96     37.76 o
  -1 -12   5      699.72      730.76     26.06 o
   0 -12   5      524.83      611.26     48.85 o
   1 -12   5    10356.79    11501.35    551.09 o
   2 -12   5      312.15      276.17     32.31 o
   3 -12   5     1807.22     1789.63     49.72 o
   4 -12   5     1198.01     1180.85     52.17 o
   5 -12   5     1643.28     1702.86     87.67 o
   6 -12   5     4824.45     4813.95    265.64 o
   7 -12   5       62.09       38.62     74.06 o
   8 -12   5     1499.32     1323.61    119.25 o
  -8 -11   5      520.57      497.34     70.36 o
  -7 -11   5       97.22      110.70     39.95 o
  -6 -11   5      907.76      858.15     63.89 o
  -5 -11   5     2876.66     2667.86     79.92 o
  -4 -11   5       28.13       15.46     13.10 o
  -3 -11   5     3302.07     3353.01    175.43 o
  -2 -11   5      414.80      345.50     41.89 o
  -1 -11   5     1683.18     1802.28     62.45 o
   0 -11   5     7863.09     8794.72    529.89 o
   1 -11   5       91.47       73.52     15.50 o
   2 -11   5    11870.24    13088.51    262.33 o
   3 -11   5     1068.74     1140.34     58.80 o
   4 -11   5      961.63      903.39     45.70 o
   5 -11   5     3573.17     3309.46    108.15 o
   6 -11   5     1470.69     1471.37     60.76 o
   7 -11   5     5606.99     6039.38    265.20 o
   8 -11   5      425.46      595.64     79.58 o
  -9 -10   5      750.64      688.57     89.29 o
  -8 -10   5      129.67      334.35     82.67 o
  -7 -10   5     1674.75     1598.13    108.84 o
  -6 -10   5      392.94      431.21     28.17 o
  -5 -10   5      184.84      206.55     17.05 o
  -4 -10   5     8801.19     8649.70    245.98 o
  -3 -10   5      552.20      537.37     22.24 o
  -2 -10   5     4882.28     4925.25    145.32 o
  -1 -10   5      120.10      159.37     12.85 o
   0 -10   5     3968.65     4474.19    291.14 o
   1 -10   5     7920.13     8822.11    190.94 o
   2 -10   5     1145.87     1252.06     35.87 o
   3 -10   5     8737.47     9119.61    193.55 o
   4 -10   5     5176.69     5404.48    140.74 o
   5 -10   5      894.49      834.67     79.72 o
   6 -10   5     2777.03     2769.47    100.44 o
   7 -10   5       75.49      132.18     44.03 o
   8 -10   5     5304.03     5490.76    296.35 o
   9 -10   5     1011.36      936.87     97.09 o
  -9  -9   5       10.34      -45.97     67.43 o
  -8  -9   5     4460.85     4125.43    300.80 o
  -7  -9   5       16.74       59.13     26.08 o
  -6  -9   5     1447.89     1299.94     41.72 o
  -5  -9   5     3100.32     2693.87    109.57 o
  -4  -9   5       49.93       86.79     22.33 o
  -3  -9   5    10197.82    10315.22    330.07 o
  -2  -9   5      126.24      130.08     13.03 o
  -1  -9   5     7350.28     7237.47    440.03 o
   0  -9   5     6101.22     6768.76    193.33 o
   1  -9   5     1134.65     1263.05     73.68 o
   2  -9   5     9368.25    10204.31    175.99 o
   3  -9   5      854.86      895.96     34.21 o
   4  -9   5     4513.53     4491.65    139.26 o
   5  -9   5     1850.35     1614.60     96.76 o
   6  -9   5      263.81      338.08     44.18 o
   7  -9   5     3644.66     3420.41    111.91 o
   8  -9   5      347.85      299.95     62.46 o
   9  -9   5     1599.58     1436.39    177.64 o
 -10  -8   5       95.42       50.62    155.85 o
  -9  -8   5     2351.88     1928.10    186.02 o
  -8  -8   5      152.25      161.71     48.40 o
  -7  -8   5     3013.88     3027.16    105.83 o
  -6  -8   5       72.80      118.85     18.39 o
  -5  -8   5     5820.66     5650.74    204.66 o
  -4  -8   5     8391.26     7767.45    386.13 o
  -3  -8   5       17.04       23.07     19.84 o
  -2  -8   5    16001.24    14654.11   1985.44 o
  -1  -8   5     7718.18     7327.32    582.07 o
   0  -8   5    14125.08    14465.76    666.77 o
   1  -8   5     9312.50    10043.63    165.13 o
   2  -8   5     1984.28     1971.09     58.08 o
   3  -8   5     8491.61     9067.41    179.79 o
   4  -8   5     4106.62     4211.77    126.75 o
   5  -8   5      503.50      541.39     29.30 o
   6  -8   5     1847.27     1810.19     87.27 o
   7  -8   5      600.35      604.20     59.17 o
   8  -8   5     1987.58     1910.53    174.94 o
   9  -8   5      324.51      491.16    127.03 o
 -10  -7   5     1375.85     1526.68    124.36 o
  -9  -7   5       62.83       -1.49     64.94 o
  -8  -7   5     6056.69     5961.58    147.70 o
  -7  -7   5      738.38      707.64     44.55 o
  -6  -7   5     8898.25     8638.57    394.75 o
  -5  -7   5     9092.83     8911.79    394.30 o
  -4  -7   5     3229.03     3103.30    116.56 o
  -3  -7   5    15311.92    14645.78    767.28 o
  -2  -7   5      366.01      475.13     25.04 o
  -1  -7   5    11966.89    12298.33    776.04 o
   0  -7   5     2588.44     2755.97     65.41 o
   1  -7   5     1766.85     1834.22     64.10 o
   2  -7   5     4045.28     4550.78    119.28 o
   3  -7   5      854.62      796.33     33.60 o
   4  -7   5     7883.60     8433.92    280.31 o
   5  -7   5     1358.72     1400.83     47.79 o
   6  -7   5      226.36      280.57     32.65 o
   7  -7   5     1980.98     2157.27     79.28 o
   8  -7   5     1049.17     1306.93    106.02 o
   9  -7   5     2034.28     1939.11    199.72 o
 -10  -6   5      865.54      973.36    122.63 o
  -9  -6   5     4071.47     3977.42    160.28 o
  -8  -6   5      387.47      399.95     24.89 o
  -7  -6   5     5201.42     5286.45    120.36 o
  -6  -6   5     2364.92     2303.49     55.51 o
  -5  -6   5    14152.22    14163.59    451.72 o
  -4  -6   5     7899.69     7469.49    269.25 o
  -3  -6   5      325.94      325.82     34.75 o
  -2  -6   5    12908.79    12983.37    777.72 o
  -1  -6   5    13279.95    14108.84    327.87 o
   0  -6   5     9010.90     8828.74    177.26 o
   1  -6   5     1059.90     1075.53     23.14 o
   2  -6   5      448.24      565.89     19.22 o
   3  -6   5     7944.41     8752.32    146.21 o
   4  -6   5     3125.08     3286.71    115.30 o
   5  -6   5      592.91      636.25     26.47 o
   6  -6   5     1789.40     1709.38     75.69 o
   7  -6   5        5.42       59.99     27.21 o
   8  -6   5      322.71      420.34     87.39 o
   9  -6   5      573.28      689.94     78.96 o
  10  -6   5     1180.77     1143.57    101.35 o
 -10  -5   5     1701.35     1916.95    130.13 o
  -9  -5   5      568.72      632.90     47.29 o
  -8  -5   5     2437.46     2392.62    204.76 o
  -7  -5   5      489.40      511.61     30.11 o
  -6  -5   5    11163.19    11676.46    200.05 o
  -5  -5   5    13382.53    13611.58    271.61 o
  -4  -5   5    15825.10    15584.81    537.45 o
  -3  -5   5     5791.37     5625.61    238.29 o
  -2  -5   5      337.93      351.99     34.95 o
  -1  -5   5     8117.78     9499.82    317.73 o
   0  -5   5     2436.64     2775.83     73.48 o
   1  -5   5     7508.49     7624.33    120.76 o
   2  -5   5    13851.60    14374.89    227.75 o
   3  -5   5     3273.27     3193.92     58.15 o
   4  -5   5     1324.96     1377.25     36.32 o
   5  -5   5     2055.68     2219.82     62.16 o
   6  -5   5     1645.94     1585.94     48.88 o
   7  -5   5     3088.74     3068.89    104.60 o
   8  -5   5      152.58      231.30     99.07 o
   9  -5   5      469.75      485.67     99.53 o
  10  -5   5     1999.10     1930.15    211.81 o
 -11  -4   5      290.01      266.15     72.96 o
 -10  -4   5     3630.18     3820.14    212.51 o
  -9  -4   5     4809.09     5012.41    191.40 o
  -8  -4   5      111.79      167.25     29.33 o
  -7  -4   5     3849.44     3886.85    136.44 o
  -6  -4   5     6394.73     6512.92    130.72 o
  -5  -4   5     4898.24     5427.15    125.78 o
  -4  -4   5    18140.92    19536.99    501.88 o
  -3  -4   5      174.50      228.23     11.43 o
  -2  -4   5    30644.83    28009.11   1840.54 o
  -1  -4   5     2587.42     2442.50     80.63 o
   0  -4   5      461.51      546.39     31.19 o
   1  -4   5     1064.08     1503.61     46.99 o
   2  -4   5       75.24      153.15     17.37 o
   3  -4   5     7113.48     6919.39    112.22 o
   4  -4   5      726.08      699.34     22.92 o
   5  -4   5     3661.90     3944.22     82.75 o
   6  -4   5     4095.73     4121.54     95.60 o
   7  -4   5      535.10      513.90     38.51 o
   8  -4   5     1417.33     1559.01     79.94 o
   9  -4   5      479.77      566.70     95.21 o
  10  -4   5      180.11      147.43     98.58 o
 -11  -3   5     1920.87     1594.10    241.48 o
 -10  -3   5     3709.91     3388.20    163.40 o
  -9  -3   5      437.75      480.05     42.47 o
  -8  -3   5     2897.18     2923.45     90.50 o
  -7  -3   5      424.72      450.53     31.59 o
  -6  -3   5     5012.33     5296.91    101.12 o
  -5  -3   5     2720.35     2940.91     52.88 o
  -4  -3   5     2698.62     2833.90     58.32 o
  -3  -3   5    12211.12    13293.02    228.35 o
  -2  -3   5      360.60      494.55     19.08 o
  -1  -3   5     1193.94     1240.82     40.89 o
   0  -3   5     4262.79     4130.51    131.20 o
   1  -3   5     4500.35     4858.21    116.73 o
   2  -3   5    12340.05    12906.75    215.94 o
   3  -3   5     1182.76     1157.61     24.72 o
   4  -3   5      402.36      465.77     19.46 o
   5  -3   5    12170.23    12339.18    204.74 o
   6  -3   5      878.87      952.53     46.79 o
   7  -3   5     3550.98     3635.08     90.70 o
   8  -3   5      997.79     1069.06     46.72 o
   9  -3   5     1907.58     2050.70    175.58 o
  10  -3   5      817.81     1096.86    332.26 o
 -11  -2   5     1102.04     1073.92     78.43 o
 -10  -2   5     1948.73     1894.39    144.08 o
  -9  -2   5     3939.21     3868.47    212.71 o
  -8  -2   5     2046.82     2063.21     75.43 o
  -7  -2   5     4007.17     3992.65    105.91 o
  -6  -2   5      842.43      877.84     28.42 o
  -5  -2   5      139.12      191.53     19.06 o
  -4  -2   5     2353.47     2678.58     51.23 o
  -3  -2   5      289.24      213.71     13.18 o
  -2  -2   5    22824.10    23868.71    468.58 o
  -1  -2   5     1356.84     1092.02     51.20 o
   0  -2   5      400.60      377.52     20.07 o
   1  -2   5    37234.16    34299.76   1187.23 o
   2  -2   5     6751.94     6427.89    107.51 o
   3  -2   5    12813.86    13046.65    213.85 o
   4  -2   5     6178.30     6288.16    102.53 o
   5  -2   5     3912.67     4068.21    114.32 o
   6  -2   5     9394.36     8966.22    311.47 o
   7  -2   5      215.67      166.13     23.45 o
   8  -2   5     5344.77     4900.95    374.30 o
   9  -2   5      121.88       79.33     67.96 o
  10  -2   5     2401.69     2464.94    167.54 o
 -11  -1   5      699.37      584.92     74.73 o
 -10  -1   5      960.86     1003.47    127.05 o
  -9  -1   5       49.84      -27.01     35.50 o
  -8  -1   5     8087.59     8676.39    223.71 o
  -7  -1   5      816.72      845.30     31.41 o
  -6  -1   5     3940.54     4012.29    102.02 o
  -5  -1   5     1069.55     1129.16     32.37 o
  -4  -1   5      277.19      245.11     13.85 o
  -3  -1   5    30126.83    33541.05    666.16 o
  -2  -1   5      215.15      315.20     15.30 o
  -1  -1   5    20989.63    20817.21    492.94 o
   0  -1   5     4653.65     4503.80     78.21 o
   1  -1   5     1531.05     1366.99     32.37 o
   2  -1   5     3309.27     3488.96     71.38 o
   3  -1   5       80.81       64.34      8.28 o
   4  -1   5    23484.33    24078.90    668.63 o
   5  -1   5     7089.71     6708.42    173.38 o
   6  -1   5      807.30      756.74     52.36 o
   7  -1   5     3295.01     3170.81    163.63 o
   8  -1   5        7.72       63.87     35.43 o
   9  -1   5     4818.46     4445.40    344.07 o
  10  -1   5      265.44      212.18     76.73 o
 -11   0   5       19.86      -13.23     48.54 o
 -10   0   5      276.23      365.45     54.43 o
  -9   0   5      176.53      179.09     49.56 o
  -8   0   5      278.99      258.53     37.04 o
  -7   0   5    11474.22    11766.14    385.80 o
  -6   0   5      551.22      495.51     25.42 o
  -5   0   5      465.83      550.00     26.17 o
  -4   0   5      848.37      873.96     28.44 o
  -3   0   5      120.61      260.12     24.99 o
  -2   0   5     6887.91     7720.02    310.50 o
  -1   0   5     6315.27     6453.22    153.86 o
   0   0   5    11653.20    10814.94    225.01 o
   1   0   5    54055.47    42608.66    905.35 o
   2   0   5      745.63      914.75     24.44 o
   3   0   5    20855.22    19746.41    450.47 o
   4   0   5     1601.84     1727.21     41.23 o
   5   0   5    19990.85    19442.23    372.74 o
   6   0   5     2770.01     2537.06     57.64 o
   7   0   5      779.67      668.93     40.66 o
   8   0   5     4889.38     4575.22    192.00 o
   9   0   5      540.95      481.05     89.45 o
  10   0   5     1196.55     1182.79    204.66 o
 -11   1   5     1268.25     1271.29     89.32 o
 -10   1   5      172.84      214.54     49.58 o
  -9   1   5     1126.73      947.94    129.31 o
  -8   1   5     2163.58     2153.95    176.79 o
  -7   1   5      644.74      520.53     32.60 o
  -6   1   5     2560.11     2927.21    113.35 o
  -5   1   5     5530.66     5829.38    129.12 o
  -4   1   5     4895.00     5694.63    129.99 o
  -3   1   5    21792.19    22572.03    604.40 o
  -2   1   5      531.30      882.66     35.34 o
  -1   1   5    43385.15    44866.51   2763.71 o
   0   1   5    22725.02    21987.37    511.35 o
   1   1   5     9567.50     7597.19    160.33 o
   2   1   5    16734.82    13806.46    261.34 o
   3   1   5      168.14      175.89     16.71 o
   4   1   5    24614.10    23502.83    401.02 o
   5   1   5      908.76      896.00     33.34 o
   6   1   5    10583.83    10335.23    203.65 o
   7   1   5     4825.31     4694.79    150.61 o
   8   1   5      880.57      898.27    105.46 o
   9   1   5     1041.29      895.54     72.96 o
  10   1   5      143.33      254.84     66.55 o
 -11   2   5       21.36      -28.17     74.26 o
 -10   2   5      614.16      837.92     93.37 o
  -9   2   5      557.82      570.68     89.78 o
  -8   2   5       54.15      114.47     35.36 o
  -7   2   5     8323.44     8169.45    260.73 o
  -6   2   5     3110.19     2950.01     95.78 o
  -5   2   5     9331.21    10710.51    215.35 o
  -4   2   5    13413.53    14007.04    449.91 o
  -3   2   5       33.12       80.22     13.62 o
  -2   2   5    18428.24    19061.22    436.77 o
  -1   2   5     2688.89     2813.08    153.71 o
   0   2   5    65534.00    69166.50   1469.25 o
   1   2   5    19422.66    17178.68    429.46 o
   2   2   5      697.81      722.76     32.49 o
   3   2   5    24382.91    21322.10    389.05 o
   4   2   5     4636.24     4077.22     90.15 o
   5   2   5    16011.35    14654.00    317.55 o
   6   2   5     1335.18     1280.30     61.77 o
   7   2   5     2179.93     2146.02     75.24 o
   8   2   5     2634.44     2711.99     90.82 o
   9   2   5      392.96      416.03     50.00 o
  10   2   5       74.44      -15.96     98.37 o
 -11   3   5     1679.46     1385.35    178.06 o
 -10   3   5      760.25      858.84     71.55 o
  -9   3   5     1998.64     1771.98    201.45 o
  -8   3   5     1591.94     1672.04    115.53 o
  -7   3   5      378.89      352.77     41.81 o
  -6   3   5     2018.10     2099.04     62.91 o
  -5   3   5    14011.36    14791.58    346.43 o
  -4   3   5    13472.42    13391.09    770.64 o
  -3   3   5     7913.00     9146.52    770.03 o
  -2   3   5       55.97      162.86     29.35 o
  -1   3   5    27423.81    30163.35   1543.72 o
   0   3   5    24227.86    23975.61    745.78 o
   1   3   5    12926.12    11260.77    314.13 o
   2   3   5     9542.57     8230.14    163.75 o
   3   3   5       83.50      114.78     36.16 o
   4   3   5     8617.53     7610.48    153.40 o
   5   3   5     1589.54     1597.39     53.03 o
   6   3   5     2253.55     2178.59     74.80 o
   7   3   5     5778.22     5924.47    246.30 o
   8   3   5      104.73      129.12     62.75 o
   9   3   5     1035.33     1260.56    113.59 o
  10   3   5      191.82      178.37    101.43 o
 -11   4   5      911.09      921.32    184.24 o
 -10   4   5     1568.30     1410.03    177.03 o
  -9   4   5     3491.72     2943.77    373.98 o
  -8   4   5     3870.23     3902.00    119.15 o
  -7   4   5     2694.58     2822.16    114.48 o
  -6   4   5       50.12      121.34     28.33 o
  -5   4   5    17575.21    19144.57    439.47 o
  -4   4   5    13435.08    13657.34    862.72 o
  -3   4   5      165.54      259.07     25.59 o
  -2   4   5    12099.72    12936.87    246.77 o
  -1   4   5     1509.38     1493.88     43.39 o
   0   4   5    23863.91    25294.11    636.85 o
   1   4   5     4073.85     3788.72    164.21 o
   2   4   5     6305.93     5399.96    142.28 o
   3   4   5    11077.08     9021.88    235.66 o
   4   4   5      896.11      767.86     27.46 o
   5   4   5      243.74      270.62     33.76 o
   6   4   5     4089.59     3966.82    120.35 o
   7   4   5      683.24      564.81     55.47 o
   8   4   5     3894.50     4053.97    194.77 o
   9   4   5       10.58       37.48     43.12 o
  10   4   5     1023.82     1308.18    126.71 o
 -11   5   5      886.34      941.75    110.68 o
 -10   5   5     1982.90     2021.18    135.47 o
  -9   5   5     2473.51     2159.78    201.61 o
  -8   5   5     6203.62     5816.31    539.02 o
  -7   5   5      153.33      132.80     26.47 o
  -6   5   5    14257.42    14335.11    304.47 o
  -5   5   5     2719.11     2707.97     95.02 o
  -4   5   5     3124.42     3348.00    106.32 o
  -3   5   5     6000.25     6493.53    156.32 o
  -2   5   5      716.81      815.50     61.29 o
  -1   5   5    10947.93    12219.78    249.35 o
   0   5   5     2393.74     2562.14     70.35 o
   1   5   5     4780.08     4856.74    123.19 o
   2   5   5    10735.41     9851.28    243.87 o
   3   5   5       24.71       30.49     21.80 o
   4   5   5     2344.63     2236.24     57.03 o
   5   5   5     1999.01     1945.20     97.66 o
   6   5   5      403.45      495.59     82.82 o
   7   5   5     3129.56     2898.11    105.14 o
   8   5   5      442.22      561.22     88.92 o
   9   5   5     1634.76     1733.96    100.60 o
 -11   6   5       74.97       22.70    100.20 o
 -10   6   5     1826.93     2066.49    193.31 o
  -9   6   5     2907.71     2938.44    285.72 o
  -8   6   5      325.71      457.06    162.42 o
  -7   6   5     2554.90     2669.72    180.40 o
  -6   6   5       23.08       49.47     35.84 o
  -5   6   5     9966.60     9629.92    343.45 o
  -4   6   5     4521.42     4640.79    143.43 o
  -3   6   5     3933.09     4242.81    105.18 o
  -2   6   5     5408.12     6381.51    131.30 o
  -1   6   5      139.76      187.66     29.05 o
   0   6   5      477.36      472.74     85.84 o
   1   6   5     7190.43     6586.50    202.61 o
   2   6   5     2859.10     2884.36     97.59 o
   3   6   5    11057.13     9309.28    216.09 o
   4   6   5      317.75      331.42     29.47 o
   5   6   5      181.30      264.70     43.46 o
   6   6   5     2763.47     2873.76    203.50 o
   7   6   5     1311.07     1214.36     56.34 o
   8   6   5     2132.98     2283.91    129.61 o
   9   6   5       12.78       13.78     39.92 o
 -10   7   5      505.13      507.72     95.74 o
  -9   7   5     2373.78     2258.44    285.33 o
  -8   7   5     3825.20     4033.93    191.86 o
  -7   7   5      492.14      532.10     74.40 o
  -6   7   5    10247.30    10673.06    274.75 o
  -5   7   5      867.42      986.64     42.37 o
  -4   7   5     1800.39     1974.94     95.78 o
  -3   7   5     6919.21     6945.40    172.26 o
  -2   7   5     1299.89     1385.12     48.22 o
  -1   7   5     4067.46     4456.01    107.48 o
   0   7   5     1108.00     1143.34     42.93 o
   1   7   5      130.48      182.42     26.05 o
   2   7   5    13017.07    11378.03    397.06 o
   3   7   5      214.14      182.41     25.46 o
   4   7   5     3700.76     3347.73    144.99 o
   5   7   5       64.48       65.92     21.71 o
   6   7   5     2660.39     2813.07    105.31 o
   7   7   5     1600.45     1804.28     99.45 o
   8   7   5      104.42      149.06     58.49 o
   9   7   5     1286.61     1349.26    127.00 o
 -10   8   5     2420.99     2021.35    137.34 o
  -9   8   5     1631.31     1759.14    123.87 o
  -8   8   5      107.27       89.59     31.36 o
  -7   8   5     8247.13     9423.93    328.03 o
  -6   8   5      171.02       99.65     35.72 o
  -5   8   5     3520.10     2821.45    368.95 o
  -4   8   5     2684.16     2664.69    230.98 o
  -3   8   5     2026.51     1914.08     62.15 o
  -2   8   5    14740.45    15317.73    350.18 o
  -1   8   5       99.21      119.99     22.91 o
   0   8   5     1325.10     1478.69     78.12 o
   1   8   5     2041.80     2018.67     74.97 o
   2   8   5      318.33      347.36     28.70 o
   3   8   5     3381.59     2861.46     86.81 o
   4   8   5      737.63      528.05     40.93 o
   5   8   5     4804.95     4398.63    142.68 o
   6   8   5     1105.27     1254.25     74.23 o
   7   8   5       45.96      136.95     65.61 o
   8   8   5      732.38      868.52     91.08 o
 -10   9   5      182.19      107.00     80.78 o
  -9   9   5      701.14      831.37    112.85 o
  -8   9   5      842.54      798.06    143.76 o
  -7   9   5      486.62      554.84    139.46 o
  -6   9   5     4965.61     4512.70    181.78 o
  -5   9   5      131.63       91.99     33.75 o
  -4   9   5     3531.46     3425.33    117.19 o
  -3   9   5     3695.38     3553.33    204.87 o
  -2   9   5      924.80      911.53     87.81 o
  -1   9   5     1648.53     1898.56     87.69 o
   0   9   5       64.19       54.61     23.84 o
   1   9   5     2367.27     2272.32     83.06 o
   2   9   5     2186.57     2138.73     83.18 o
   3   9   5      202.13      165.67     31.78 o
   4   9   5     4339.79     3822.23    128.78 o
   5   9   5     1845.10     1669.61     89.57 o
   6   9   5     1823.04     1687.85    133.18 o
   7   9   5      821.42      952.45    134.38 o
   8   9   5       32.12      102.60     46.24 o
  -9  10   5      743.86      652.28    155.38 o
  -8  10   5     1812.60     1497.34    421.06 o
  -7  10   5     3981.54     4097.96    302.04 o
  -6  10   5       15.30       18.52     45.72 o
  -5  10   5     3228.86     3317.81    123.34 o
  -4  10   5      874.60     1025.53    111.44 o
  -3  10   5      879.79      942.93     44.87 o
  -2  10   5     7971.05     7944.51    195.59 o
  -1  10   5      109.86      164.96     27.31 o
   0  10   5     6124.57     6071.41    181.84 o
   1  10   5      386.17      369.17     33.10 o
   2  10   5     2025.52     1684.80     90.17 o
   3  10   5      945.19      934.70     64.51 o
   4  10   5       42.22      -34.96     34.96 o
   5  10   5     5626.59     5228.26    198.10 o
   6  10   5     2089.76     1967.62    129.93 o
   7  10   5      245.31      217.05     51.40 o
   8  10   5     1191.10     1389.00     97.10 o
  -9  11   5     1009.72      877.44    105.67 o
  -8  11   5     1764.66     2055.12    134.32 o
  -7  11   5       14.27      -14.64     51.69 o
  -6  11   5     2709.38     2540.02    119.98 o
  -5  11   5       22.91       69.43     72.39 o
  -4  11   5     7339.52     7019.86    222.47 o
  -3  11   5     1236.21     1353.76    125.26 o
  -2  11   5      143.09      175.02     36.70 o
  -1  11   5     4419.63     4419.84    153.49 o
   0  11   5     2823.40     2822.40    114.04 o
   1  11   5     9963.54     9379.09    313.75 o
   2  11   5      764.94      698.00     60.28 o
   3  11   5      884.44      794.87     57.87 o
   4  11   5     4149.72     3865.19    142.86 o
   5  11   5     1146.42      922.01    136.62 o
   6  11   5      461.23      421.57     69.51 o
   7  11   5     1070.41     1340.44     86.81 o
  -8  12   5      946.02      698.21    119.64 o
  -7  12   5     1398.52     1195.74    232.10 o
  -6  12   5      523.56      561.14     75.54 o
  -5  12   5      873.39      868.73    107.61 o
  -4  12   5     1482.17     1511.92     76.38 o
  -3  12   5     5033.69     5158.43    247.35 o
  -2  12   5     2407.25     2374.46     93.05 o
  -1  12   5       15.95      178.98     45.99 o
   0  12   5     4844.37     5208.30    182.25 o
   1  12   5     1152.71     1314.85     84.58 o
   2  12   5     2447.48     2295.28     94.44 o
   3  12   5     2645.58     2509.74    244.93 o
   4  12   5      851.93      982.65     81.26 o
   5  12   5     3064.82     2381.91    245.17 o
   6  12   5      418.78      497.02     68.93 o
   7  12   5      539.82      624.55     86.54 o
  -8  13   5     2108.12     1988.30    150.75 o
  -7  13   5       22.53      -59.45     59.45 o
  -6  13   5     2710.71     2961.30    170.52 o
  -5  13   5      170.12       64.13     56.40 o
  -4  13   5     4545.56     4897.32    186.89 o
  -3  13   5     2258.62     2346.61    111.64 o
  -2  13   5     1651.83     1735.89    101.52 o
  -1  13   5     6746.15     6801.70    230.49 o
   0  13   5      297.22      315.51     41.83 o
   1  13   5     1917.73     1908.59     90.87 o
   2  13   5     1393.73     1575.30     81.61 o
   3  13   5     1899.42     1861.19    257.42 o
   4  13   5     3485.12     3550.85    254.90 o
   5  13   5       29.08       30.68     58.88 o
   6  13   5     1134.30     1237.26    118.77 o
  -7  14   5     1523.13     1398.57    118.83 o
  -6  14   5      240.98      220.78     75.03 o
  -5  14   5     1668.80     1745.21    110.95 o
  -4  14   5     1508.67     1653.27     97.90 o
  -3  14   5     2319.23     2422.48    290.42 o
  -2  14   5     4045.76     4465.00    155.02 o
  -1  14   5      495.29      501.41     53.01 o
   0  14   5     6622.78     7017.53    244.52 o
   1  14   5     2002.69     2069.29    111.63 o
   2  14   5     1323.05     1416.04    248.91 o
   3  14   5     2519.37     2484.67    253.95 o
   4  14   5      440.46      484.00     94.17 o
   5  14   5     1054.54     1050.69     77.42 o
  -6  15   5     2372.00     2495.54    155.19 o
  -5  15   5      618.33      600.85    116.26 o
  -4  15   5     1919.33     2100.29    140.96 o
  -3  15   5     3054.01     3091.81    192.23 o
  -2  15   5     1907.00     2060.04    114.63 o
  -1  15   5     4515.09     4900.22    211.33 o
   0  15   5       45.23       61.17    178.36 o
   1  15   5      595.32      661.94     88.21 o
   2  15   5     1764.01     1948.86    148.91 o
   3  15   5      357.81      359.31     62.90 o
   4  15   5     1432.87     1425.92    111.54 o
  -5  16   5     3845.37     3678.41    247.16 o
  -4  16   5     1128.57      930.43     87.03 o
  -3  16   5      257.62       75.92     77.08 o
  -2  16   5     2329.89     2661.85    163.03 o
  -1  16   5      476.62      390.01     84.33 o
   0  16   5     4576.94     5260.13    256.46 o
   1  16   5     1330.40     1537.02    110.41 o
   2  16   5      918.42     1099.80    222.68 o
   3  16   5     1336.06     1681.86    122.64 o
  -4  17   5      775.06      488.42     74.22 o
  -3  17   5     1485.33     1591.35    258.31 o
  -2  17   5      219.96      433.39     87.84 o
  -1  17   5     2925.60     3970.86    223.32 o
   0  17   5       28.40       83.55     59.88 o
   1  17   5     1907.88     2582.43    226.88 o
  -3 -17   6       11.97       42.43     88.28 o
  -2 -17   6      594.06      364.33     86.44 o
  -1 -17   6      362.54      346.16     40.28 o
   0 -17   6      524.99      546.13     48.68 o
   1 -17   6     2003.47     1696.05    123.56 o
   2 -17   6      352.60      469.15     85.42 o
   3 -17   6      689.11      567.15     77.90 o
  -5 -16   6     1331.87     1700.26    126.51 o
  -4 -16   6      219.74      291.68     60.38 o
  -3 -16   6      892.69      841.30     88.76 o
  -2 -16   6      123.79      102.33     39.42 o
  -1 -16   6      322.54      299.59     42.89 o
   0 -16   6      261.01      255.55     74.94 o
   1 -16   6       18.00       26.40     36.27 o
   2 -16   6     4515.92     4248.83    324.75 o
   3 -16   6     1884.63     1914.59    144.99 o
   4 -16   6      289.76      209.18     68.72 o
   5 -16   6      272.06      197.91     76.73 o
  -6 -15   6      540.22      697.57     75.58 o
  -5 -15   6     1342.28     1600.91    281.78 o
  -4 -15   6     1093.82     1367.67    112.67 o
  -3 -15   6      197.93      295.21     51.10 o
  -2 -15   6     1330.63     1409.70    135.89 o
  -1 -15   6      365.02      423.51     39.93 o
   0 -15   6      972.36     1149.39     62.13 o
   1 -15   6      752.61      585.71    162.23 o
   2 -15   6      601.38      546.76     57.05 o
   3 -15   6     2656.77     2756.99    179.77 o
   4 -15   6     1040.62     1051.46    107.01 o
   5 -15   6      569.81      631.69     94.98 o
   6 -15   6      707.11      463.04     86.07 o
  -7 -14   6       89.56      240.87     70.12 o
  -6 -14   6     1492.46     1547.60    107.40 o
  -5 -14   6     1111.54     1053.15    234.10 o
  -4 -14   6      185.19      174.59     34.80 o
  -3 -14   6     1958.62     2102.03    179.84 o
  -2 -14   6     1428.65     1640.72    167.20 o
  -1 -14   6     2417.69     2581.40    304.02 o
   0 -14   6      863.66      841.86     59.29 o
   1 -14   6     1317.06     1262.53     60.14 o
   2 -14   6     3840.20     3230.18    384.29 o
   3 -14   6      517.56      468.02     71.83 o
   4 -14   6     1244.96     1541.61    122.55 o
   5 -14   6     2815.57     2975.85    227.53 o
   6 -14   6       62.52       44.33     75.98 o
  -7 -13   6     1711.02     1661.42    113.13 o
  -6 -13   6     1560.89     1497.06    145.08 o
  -5 -13   6       89.38       80.75     71.31 o
  -4 -13   6     1022.00      993.17     70.23 o
  -3 -13   6        3.09       13.92     14.91 o
  -2 -13   6     7502.75     8449.12    254.40 o
  -1 -13   6      502.17      551.98     48.44 o
   0 -13   6     1197.95     1178.45     58.54 o
   1 -13   6     2981.41     3240.14    110.37 o
   2 -13   6       88.27       90.74     21.92 o
   3 -13   6     2452.59     2278.84     93.43 o
   4 -13   6     2277.30     2171.96    117.63 o
   5 -13   6     1485.41     1553.71    137.05 o
   6 -13   6     2143.08     2249.05    211.54 o
   7 -13   6       45.67      159.10     73.92 o
  -8 -12   6      967.27      977.72    104.10 o
  -7 -12   6      471.57      462.07     65.22 o
  -6 -12   6     2011.82     1873.01     95.12 o
  -5 -12   6     1261.24     1160.84     56.55 o
  -4 -12   6      447.58      458.27     20.34 o
  -3 -12   6     4700.88     5028.56    192.97 o
  -2 -12   6      901.04      905.44     37.78 o
  -1 -12   6     3908.11     3999.19    293.63 o
   0 -12   6     5807.12     6292.19    237.79 o
   1 -12   6     1476.47     1428.57     48.11 o
   2 -12   6     2351.24     2229.54     70.93 o
   3 -12   6      891.92      887.24     66.16 o
   4 -12   6     3649.77     3744.68    245.70 o
   5 -12   6     2726.36     2664.64    108.19 o
   6 -12   6      275.43      267.31     49.35 o
   7 -12   6     1090.48     1284.32    147.72 o
   8 -12   6       32.79       24.43     91.21 o
  -8 -11   6      281.38      200.65     90.60 o
  -7 -11   6     1216.44      966.12     83.44 o
  -6 -11   6      721.03      676.93     40.55 o
  -5 -11   6     1694.31     1586.34     52.17 o
  -4 -11   6     9156.13     9376.57    201.79 o
  -3 -11   6       42.46       52.44     13.82 o
  -2 -11   6     3939.03     3726.10    154.88 o
  -1 -11   6      231.42      235.06     28.14 o
   0 -11   6     9036.81     8864.51    762.33 o
   1 -11   6    12690.27    13165.97    420.23 o
   2 -11   6     1110.36     1045.00     38.38 o
   3 -11   6     4100.45     4084.44    129.23 o
   4 -11   6      303.37      301.13     37.67 o
   5 -11   6     2232.11     2193.32     66.07 o
   6 -11   6     2677.66     2862.70    162.73 o
   7 -11   6        7.57       38.90     60.44 o
   8 -11   6     1164.52     1316.55    152.84 o
  -9 -10   6       29.63       -5.83     68.05 o
  -8 -10   6     3487.99     3097.86    178.97 o
  -7 -10   6      334.59      406.70     56.80 o
  -6 -10   6     1677.39     1554.66     80.55 o
  -5 -10   6     2073.19     1986.73     97.40 o
  -4 -10   6     2836.21     2704.23     70.01 o
  -3 -10   6    15890.34    16733.04    373.42 o
  -2 -10   6       76.06       90.08     18.76 o
  -1 -10   6     1767.66     1723.97    124.96 o
   0 -10   6     5008.22     4772.25    419.56 o
   1 -10   6     4002.22     4326.79     99.47 o
   2 -10   6     7626.90     8061.62    156.10 o
   3 -10   6        8.25       21.33     21.70 o
   4 -10   6     3827.15     4173.01    117.18 o
   5 -10   6     1110.39     1237.04     82.49 o
   6 -10   6      830.75      850.06     44.04 o
   7 -10   6     2036.37     2216.05    193.76 o
   8 -10   6      289.51      320.56     74.28 o
  -9  -9   6     2053.02     1809.44    127.92 o
  -8  -9   6      337.76      328.22     48.60 o
  -7  -9   6     2924.43     2802.03    101.77 o
  -6  -9   6      141.37      145.76     19.40 o
  -5  -9   6     7673.85     7305.75    417.33 o
  -4  -9   6    16374.37    16459.41    527.17 o
  -3  -9   6      623.86      661.05     22.18 o
  -2  -9   6     6075.10     6272.15    212.19 o
  -1  -9   6     1705.40     1723.58     94.99 o
   0  -9   6     3278.89     3247.02    175.13 o
   1  -9   6     6961.03     7193.74    140.57 o
   2  -9   6     2011.12     1983.55     45.45 o
   3  -9   6    14714.88    15638.96    293.25 o
   4  -9   6     1417.19     1339.28     44.43 o
   5  -9   6      287.33      332.50     46.28 o
   6  -9   6      504.24      528.75     39.15 o
   7  -9   6      461.75      494.69     48.30 o
   8  -9   6     1929.38     1872.01    138.94 o
   9  -9   6      156.15      127.64     64.55 o
 -10  -8   6      250.87      -14.19    104.57 o
  -9  -8   6      574.40      743.91     82.01 o
  -8  -8   6     4983.65     4761.62    170.01 o
  -7  -8   6      312.22      362.83     27.99 o
  -6  -8   6      587.67      586.94     26.57 o
  -5  -8   6     3179.58     3024.89    122.73 o
  -4  -8   6     1659.50     1541.20    118.69 o
  -3  -8   6    15438.88    15849.98    616.88 o
  -2  -8   6      481.46      418.37     18.88 o
  -1  -8   6    21925.13    21070.02    844.23 o
   0  -8   6     2663.02     2504.51    179.90 o
   1  -8   6     2129.33     2239.90     56.63 o
   2  -8   6     8873.26     9479.50    168.29 o
   3  -8   6      544.78      590.01     25.13 o
   4  -8   6    10426.94    10580.85    402.70 o
   5  -8   6     2932.31     2824.35     71.38 o
   6  -8   6      419.41      410.89     39.14 o
   7  -8   6     2681.99     2530.14     98.72 o
   8  -8   6       47.52      116.61     78.09 o
   9  -8   6     1592.22     1661.96    142.99 o
 -10  -7   6      771.47      725.94     86.22 o
  -9  -7   6     3133.24     2795.43    148.88 o
  -8  -7   6     1029.12     1149.44     71.45 o
  -7  -7   6     5155.32     5114.18    171.95 o
  -6  -7   6     1399.55     1367.93     46.12 o
  -5  -7   6     1436.20     1597.16     73.73 o
  -4  -7   6     5837.78     6184.62    366.64 o
  -3  -7   6     1641.13     1617.35    106.26 o
  -2  -7   6    34338.30    35562.28    764.10 o
  -1  -7   6    10894.88    11282.93    407.30 o
   0  -7   6      709.79      864.46     28.48 o
   1  -7   6      719.71      987.57     27.58 o
   2  -7   6       14.55       20.66     10.46 o
   3  -7   6     9472.62     9953.27    190.25 o
   4  -7   6     2648.02     2626.55     69.41 o
   5  -7   6     2442.28     2347.46     55.61 o
   6  -7   6     2430.89     2483.20    111.00 o
   7  -7   6       11.06       33.47     27.24 o
   8  -7   6     2626.51     2600.79    168.54 o
   9  -7   6       26.26       71.63     83.73 o
 -10  -6   6      575.41      497.36     63.45 o
  -9  -6   6     1826.39     1987.03     91.47 o
  -8  -6   6     5191.73     4843.39    187.72 o
  -7  -6   6      171.10      151.73     34.57 o
  -6  -6   6     8347.14     8603.98    189.91 o
  -5  -6   6     3050.92     3039.66     70.04 o
  -4  -6   6       81.70      147.68     21.43 o
  -3  -6   6      455.07      614.65     27.90 o
  -2  -6   6     1723.02     1735.35     61.22 o
  -1  -6   6    39856.39    44303.70   1880.32 o
   0  -6   6    20530.76    19584.28    850.48 o
   1  -6   6     1092.00     1202.44     28.70 o
   2  -6   6     1685.99     1818.29     38.49 o
   3  -6   6      258.20      287.23     17.27 o
   4  -6   6     9381.06     9437.47    377.09 o
   5  -6   6     1637.67     1642.95     41.92 o
   6  -6   6      660.77      665.87     33.71 o
   7  -6   6     3176.86     3083.15    112.06 o
   8  -6   6       76.54      -12.24     48.84 o
   9  -6   6     1041.58     1034.12    115.40 o
 -10  -5   6     1934.50     1997.10    107.92 o
  -9  -5   6     1786.44     1717.36     66.72 o
  -8  -5   6      106.25      156.06     28.18 o
  -7  -5   6     3548.38     3682.20     80.23 o
  -6  -5   6     3689.82     3528.41     73.41 o
  -5  -5   6     4946.64     5246.63    103.80 o
  -4  -5   6     3412.86     3542.18    114.71 o
  -3  -5   6      444.49      524.35     32.10 o
  -2  -5   6     4816.90     4633.80    345.85 o
  -1  -5   6     2242.89     2526.68     63.54 o
   0  -5   6     5963.60     6072.64    157.57 o
   1  -5   6    17335.05    17120.91    242.97 o
   2  -5   6       62.46       68.73     11.82 o
   3  -5   6     2185.85     2421.10     54.62 o
   4  -5   6       42.43       86.68     15.86 o
   5  -5   6    10870.43    10786.38    214.69 o
   6  -5   6     9834.49     9742.34    352.37 o
   7  -5   6       15.82       44.29     26.31 o
   8  -5   6     1982.08     2164.83    107.05 o
   9  -5   6       82.34       46.96     90.45 o
  10  -5   6     3043.54     3187.36    205.57 o
 -11  -4   6      930.78      920.79    122.15 o
 -10  -4   6     1211.01     1326.11     98.34 o
  -9  -4   6     1906.47     1849.72     70.68 o
  -8  -4   6      716.52      666.70     42.47 o
  -7  -4   6      206.26      260.31     22.45 o
  -6  -4   6    11670.45    12652.75    233.47 o
  -5  -4   6     4493.65     4663.20     86.17 o
  -4  -4   6      275.35      397.67     17.22 o
  -3  -4   6     1110.17     1412.34     47.32 o
  -2  -4   6     1612.04     1688.10     56.96 o
  -1  -4   6     3398.59     3971.91     91.70 o
   0  -4   6     8475.43     8190.63    198.80 o
   1  -4   6     1486.82     1428.64     36.38 o
   2  -4   6    21700.80    22221.56    355.83 o
   3  -4   6     2078.37     1870.06     39.86 o
   4  -4   6     1204.30     1330.05     48.32 o
   5  -4   6      365.60      484.78     28.08 o
   6  -4   6     6829.12     6931.43    208.38 o
   7  -4   6     6109.35     6691.62    172.93 o
   8  -4   6       53.24      108.88     56.22 o
   9  -4   6     1167.31     1237.69     98.92 o
  10  -4   6     1068.14     1134.90    108.25 o
 -11  -3   6       32.39       -1.20     47.45 o
 -10  -3   6     2451.14     2477.83    216.31 o
  -9  -3   6     1307.80     1372.94     55.78 o
  -8  -3   6      136.59      190.10     19.97 o
  -7  -3   6     2915.75     3109.80     75.82 o
  -6  -3   6     2239.14     2540.52     77.63 o
  -5  -3   6     3936.55     4130.36     92.78 o
  -4  -3   6     4076.89     4203.81     69.06 o
  -3  -3   6      884.70      958.94     20.86 o
  -2  -3   6      600.12      819.31     22.99 o
  -1  -3   6      101.31      123.24      6.33 o
   0  -3   6     3235.12     3126.51     91.08 o
   1  -3   6    12154.68    11917.33    353.24 o
   2  -3   6      570.58      703.27     18.22 o
   3  -3   6    16566.82    16866.27    260.61 o
   4  -3   6      147.29      153.29     14.61 o
   5  -3   6     4731.26     4712.29     81.60 o
   6  -3   6     5419.76     5333.35    192.92 o
   7  -3   6     3170.48     3279.64    131.47 o
   8  -3   6     4309.90     4797.78    231.99 o
   9  -3   6      720.52      899.24    117.47 o
  10  -3   6      687.14      694.47     95.50 o
 -11  -2   6     2024.54     2195.60    145.72 o
 -10  -2   6      439.19      310.81     64.98 o
  -9  -2   6      750.32      834.60     73.67 o
  -8  -2   6      921.40      907.57     63.43 o
  -7  -2   6      249.34      291.00     29.48 o
  -6  -2   6     1152.90     1375.35     39.15 o
  -5  -2   6     2413.32     2799.35     83.79 o
  -4  -2   6     2574.22     2740.54     54.84 o
  -3  -2   6    18602.27    20426.44    386.48 o
  -2  -2   6        3.07       55.97      9.18 o
  -1  -2   6      753.22      874.38     20.34 o
   0  -2   6      379.14      409.54     16.41 o
   1  -2   6     6507.24     6445.44    193.84 o
   2  -2   6    42376.98    38998.95    761.04 o
   3  -2   6     3009.41     2904.58     61.77 o
   4  -2   6    11592.81    10955.71    271.38 o
   5  -2   6     2633.06     2233.33     66.13 o
   6  -2   6    10792.95    10547.72    347.17 o
   7  -2   6     3457.05     3074.90     85.28 o
   8  -2   6      751.88     1115.52    141.56 o
   9  -2   6     3595.68     3814.95    245.90 o
  10  -2   6      973.92      950.75    127.09 o
 -11  -1   6       36.41       60.16     62.34 o
 -10  -1   6     1080.03     1013.57     85.05 o
  -9  -1   6     1070.27      981.21    110.38 o
  -8  -1   6     1771.49     1792.54     55.05 o
  -7  -1   6     7997.22     8733.79    216.18 o
  -6  -1   6       14.36        9.81     24.14 o
  -5  -1   6      182.01      267.01     18.00 o
  -4  -1   6     2954.38     3575.47     80.47 o
  -3  -1   6     1309.98     1256.45     38.94 o
  -2  -1   6    45671.62    48710.36   1018.70 o
  -1  -1   6       95.42       94.56     10.23 o
   0  -1   6     6324.17     5975.78    153.83 o
   1  -1   6     6406.73     6183.52    103.27 o
   2  -1   6     6616.50     5490.42     93.56 o
   3  -1   6     7401.26     6652.65    130.93 o
   4  -1   6     3405.18     2874.64     77.61 o
   5  -1   6     5817.11     5379.66    134.27 o
   6  -1   6     5867.29     5645.62    180.38 o
   7  -1   6     1298.07     1227.77     63.35 o
   8  -1   6     4962.89     5059.76    388.92 o
   9  -1   6      112.33       38.50     80.73 o
  10  -1   6      537.15      631.07     94.58 o
 -11   0   6     2309.89     2330.23    163.35 o
 -10   0   6     1445.64     1475.00    122.51 o
  -9   0   6      521.34      505.34     49.36 o
  -8   0   6     3134.59     3108.68    176.74 o
  -7   0   6      199.25      216.50     30.27 o
  -6   0   6     6726.24     6637.90    153.21 o
  -5   0   6      256.68      383.01     28.81 o
  -4   0   6     2867.88     3141.49     80.70 o
  -3   0   6    14239.18    16104.38    470.82 o
  -2   0   6     1888.74     1597.83     76.07 o
  -1   0   6    14789.26    15572.89    509.47 o
   0   0   6     2867.56     2728.50     62.31 o
   1   0   6     5659.09     5627.98    121.27 o
   2   0   6     9281.85     8267.64    189.40 o
   3   0   6     8659.17     7713.33    178.65 o
   4   0   6    16800.80    15566.40    278.05 o
   5   0   6     6659.88     6073.78    215.22 o
   6   0   6       95.45      142.98     21.98 o
   7   0   6     3296.50     3076.97     88.84 o
   8   0   6      643.38      574.66     52.79 o
   9   0   6     5359.59     6311.77    328.48 o
  10   0   6       72.74       35.70    161.71 o
 -11   1   6      445.41      511.15     81.05 o
 -10   1   6      199.20      291.33     55.88 o
  -9   1   6     2048.69     1849.54    139.64 o
  -8   1   6     1410.33     1331.29     52.97 o
  -7   1   6     9809.33    10044.37    353.54 o
  -6   1   6      745.48      853.70     37.91 o
  -5   1   6    11958.81    12217.84    489.98 o
  -4   1   6     4962.41     5372.34    183.89 o
  -3   1   6     2562.20     3062.30     68.38 o
  -2   1   6     5418.31     6626.44    127.42 o
  -1   1   6      292.30      329.55     24.66 o
   0   1   6    53845.08    53807.06   1006.48 o
   1   1   6    16976.35    14289.29    294.60 o
   2   1   6      972.93      943.48     36.49 o
   3   1   6     7635.63     7214.75    142.84 o
   4   1   6      541.05      568.49     42.92 o
   5   1   6     8989.08     8378.75    189.97 o
   6   1   6     1891.85     1826.38     75.97 o
   7   1   6       36.94       62.34     13.76 o
   8   1   6     4029.25     4045.96    269.55 o
   9   1   6       52.18      143.79     68.62 o
  10   1   6     1913.51     2656.48    179.33 o
 -11   2   6     2594.46     3095.28    190.97 o
 -10   2   6      210.78      336.59     91.89 o
  -9   2   6      668.52      603.61    129.22 o
  -8   2   6     5315.91     5041.22    292.53 o
  -7   2   6      547.65      506.26     29.36 o
  -6   2   6    16813.83    17130.14    515.77 o
  -5   2   6      532.78      650.82     44.45 o
  -4   2   6    11367.52    11397.54    478.31 o
  -3   2   6    21293.55    21668.48    790.12 o
  -2   2   6       18.34       32.62     15.54 o
  -1   2   6    18914.81    21905.70    430.20 o
   0   2   6     1780.19     2078.28    150.73 o
   1   2   6    16304.50    13802.41    263.36 o
   2   2   6     5459.07     4952.73    114.69 o
   3   2   6       36.82       19.63     18.52 o
   4   2   6    10097.19    10404.73    206.95 o
   5   2   6      733.89      685.64     34.99 o
   6   2   6      211.20      227.89     61.87 o
   7   2   6     2626.29     2617.45     87.08 o
   8   2   6      255.51      311.37     55.11 o
   9   2   6     2293.87     2416.92    153.34 o
  10   2   6      118.71      119.48     73.36 o
 -11   3   6       94.71      112.12     71.98 o
 -10   3   6     3172.76     3147.73    400.22 o
  -9   3   6     1351.78     1516.46    278.53 o
  -8   3   6       92.69       92.16     29.46 o
  -7   3   6     4842.25     4963.44    128.08 o
  -6   3   6       90.16       91.26     22.22 o
  -5   3   6    35144.80    35563.38   1001.50 o
  -4   3   6    15177.31    15405.37    294.49 o
  -3   3   6    11901.94    11931.38    229.87 o
  -2   3   6     1477.67     1864.61     92.91 o
  -1   3   6      373.76      309.64     21.12 o
   0   3   6    19638.74    21795.45    518.81 o
   1   3   6     2996.68     2884.02     68.72 o
   2   3   6     1500.45     1547.14     79.04 o
   3   3   6    14551.83    12363.13    282.02 o
   4   3   6     3966.31     3827.57    138.17 o
   5   3   6     1785.07     1748.00     53.23 o
   6   3   6       79.80       58.64     29.04 o
   7   3   6     2040.86     2148.89    146.11 o
   8   3   6     1659.87     1779.07     96.41 o
   9   3   6      397.81      572.25     94.43 o
 -11   4   6     2069.52     1811.88    214.72 o
 -10   4   6      205.66      276.92     65.00 o
  -9   4   6     4912.45     4372.60    539.86 o
  -8   4   6     5752.42     5676.69    174.03 o
  -7   4   6        8.91       37.14     28.11 o
  -6   4   6     6677.77     6890.76    262.70 o
  -5   4   6     1023.06     1174.46     46.05 o
  -4   4   6    30405.17    31808.22    710.26 o
  -3   4   6    11514.08    10039.92    841.99 o
  -2   4   6      269.17      195.01     30.46 o
  -1   4   6    14815.94    15130.00    736.21 o
   0   4   6      920.57     1182.63     44.07 o
   1   4   6     7004.63     5847.81    166.83 o
   2   4   6     7140.23     6002.41    144.72 o
   3   4   6       25.35       40.09     20.51 o
   4   4   6     5296.93     4819.64    119.21 o
   5   4   6       75.16      120.04     22.94 o
   6   4   6     3225.09     3147.15    157.75 o
   7   4   6     1236.41     1223.87     71.28 o
   8   4   6        9.18        5.81     27.06 o
   9   4   6      213.05      279.32    103.27 o
 -11   5   6       15.37       61.00    128.44 o
 -10   5   6     4800.26     4380.39    264.57 o
  -9   5   6     2977.17     2888.75    464.13 o
  -8   5   6     3835.00     3351.25    538.77 o
  -7   5   6     2853.92     2761.88    103.67 o
  -6   5   6     1090.85     1104.48     60.45 o
  -5   5   6    13169.10    14430.43    396.50 o
  -4   5   6     8916.59     9345.50    275.69 o
  -3   5   6    14175.60    13952.22    629.21 o
  -2   5   6    24508.23    25112.66    483.51 o
  -1   5   6      164.00      180.19     28.84 o
   0   5   6     1041.40     1291.00     53.05 o
   1   5   6      124.18      137.92     23.72 o
   2   5   6     3919.61     3472.29    107.61 o
   3   5   6     6351.63     5481.97    201.89 o
   4   5   6       11.58       35.03     47.84 o
   5   5   6      404.71      456.13     53.91 o
   6   5   6     2223.55     2260.27    100.77 o
   7   5   6      427.26      495.78     44.81 o
   8   5   6      662.66      963.96    167.04 o
   9   5   6       60.57      201.87     94.15 o
 -10   6   6     1061.28     1062.12    100.34 o
  -9   6   6     4799.68     4912.27    230.11 o
  -8   6   6     6335.98     6404.97    257.40 o
  -7   6   6      384.53      284.48     46.93 o
  -6   6   6     3318.06     3410.21    129.93 o
  -5   6   6     1185.78     1101.03     58.31 o
  -4   6   6     1464.46     1509.22     60.76 o
  -3   6   6     2797.74     2976.84     77.12 o
  -2   6   6     6241.87     6020.60    136.64 o
  -1   6   6    21320.16    21873.66    436.39 o
   0   6   6     2076.59     1970.40    100.47 o
   1   6   6      410.57      477.59     37.71 o
   2   6   6      167.73      177.53     29.20 o
   3   6   6     6715.12     5336.17    135.61 o
   4   6   6     3012.95     2546.82     80.46 o
   5   6   6     1329.73     1224.59    110.15 o
   6   6   6      628.16      686.44     49.17 o
   7   6   6     2320.93     2595.72    122.08 o
   8   6   6      704.99      743.72     65.85 o
   9   6   6      997.62     1169.66    106.64 o
 -10   7   6     1291.94      984.35    117.94 o
  -9   7   6     2251.02     2202.12    136.15 o
  -8   7   6     2816.13     2567.26    303.49 o
  -7   7   6     6590.91     6377.39    586.14 o
  -6   7   6       77.88       32.49     42.19 o
  -5   7   6     3060.36     2897.81    107.95 o
  -4   7   6      441.86      438.50     36.33 o
  -3   7   6     1678.12     1829.59     92.92 o
  -2   7   6    11884.58    12481.82    317.89 o
  -1   7   6      174.15      193.19     41.77 o
   0   7   6     2544.96     2407.93    144.06 o
   1   7   6     1840.01     1710.03     59.14 o
   2   7   6     3161.06     2877.73     80.98 o
   3   7   6     1376.34     1317.85    138.38 o
   4   7   6     2432.58     2247.09     81.08 o
   5   7   6     4919.43     4585.03    151.64 o
   6   7   6     2799.14     3101.41    210.77 o
   7   7   6      205.04      200.43     54.23 o
   8   7   6     1044.56     1034.33     73.15 o
   9   7   6      202.31      154.78     69.66 o
 -10   8   6       13.66       68.75     73.57 o
  -9   8   6      545.92      474.54    120.99 o
  -8   8   6     2200.66     2162.32    153.65 o
  -7   8   6      165.66      189.27     76.15 o
  -6   8   6     9324.66     8536.03    417.15 o
  -5   8   6      166.76      149.11     33.11 o
  -4   8   6      393.92      369.27     29.76 o
  -3   8   6     2939.44     2647.06    146.62 o
  -2   8   6     2729.57     2645.02     99.74 o
  -1   8   6    12057.76    12378.05    290.28 o
   0   8   6      390.10      412.65     42.32 o
   1   8   6     5357.00     5289.43    133.43 o
   2   8   6     5882.74     5740.38    250.32 o
   3   8   6     1909.38     1621.88     78.66 o
   4   8   6     1764.06     1556.73     74.73 o
   5   8   6       52.80       57.72     18.92 o
   6   8   6     4359.06     4861.67    181.44 o
   7   8   6     2011.58     2532.26    115.06 o
   8   8   6       85.00      106.80     50.79 o
 -10   9   6     1452.99     1114.95    114.29 o
  -9   9   6      316.50      363.97     99.43 o
  -8   9   6       75.63       77.54     71.44 o
  -7   9   6     3216.02     3245.35    194.56 o
  -6   9   6      164.90      207.90    105.19 o
  -5   9   6     3315.73     3092.85    172.25 o
  -4   9   6     1084.23     1032.70     57.77 o
  -3   9   6     1931.75     1766.54     57.78 o
  -2   9   6     3165.50     3347.84    101.96 o
  -1   9   6      594.94      645.37     39.63 o
   0   9   6     6668.91     6718.79    171.13 o
   1   9   6     2836.16     2852.12     89.07 o
   2   9   6     1775.79     1633.02     62.72 o
   3   9   6     4884.22     4553.57    153.42 o
   4   9   6      477.86      355.13     52.37 o
   5   9   6     7985.50     7073.22    312.24 o
   6   9   6      206.82      103.44     40.06 o
   7   9   6     1835.80     2043.49    119.66 o
   8   9   6     1367.92     1384.98     93.02 o
  -9  10   6      364.83      284.84     79.38 o
  -8  10   6      383.83      414.09    217.10 o
  -7  10   6      893.20      870.98    137.75 o
  -6  10   6     3827.65     3504.01    155.88 o
  -5  10   6      291.28      258.38     75.64 o
  -4  10   6     4906.94     4710.04    187.63 o
  -3  10   6     5428.40     5198.08    146.07 o
  -2  10   6      174.10      203.61     27.01 o
  -1  10   6     5075.60     5055.15    148.34 o
   0  10   6      146.21      110.17     28.54 o
   1  10   6    14149.88    13325.00    364.64 o
   2  10   6     8617.75     7885.87    253.59 o
   3  10   6       58.49      156.67     47.01 o
   4  10   6     4495.21     4160.49    179.45 o
   5  10   6      526.59      548.83     59.69 o
   6  10   6     4960.95     5275.78    277.30 o
   7  10   6      567.56      574.38    102.76 o
  -9  11   6       55.14      138.40     70.14 o
  -8  11   6      325.08      270.57     67.00 o
  -7  11   6     2201.94     2419.16    139.65 o
  -6  11   6      103.96       90.26     64.65 o
  -5  11   6     2820.26     2722.70    137.36 o
  -4  11   6     1431.26     1340.09     70.64 o
  -3  11   6     3829.45     3615.60    147.68 o
  -2  11   6     5879.40     6331.40    264.92 o
  -1  11   6       90.80       69.11     39.64 o
   0  11   6     9578.82     9936.07    305.70 o
   1  11   6     1529.30     1477.70     72.00 o
   2  11   6     3588.11     3293.97    145.68 o
   3  11   6     4614.25     4238.91    173.69 o
   4  11   6       16.70       61.25     52.50 o
   5  11   6     5482.14     5608.06    215.94 o
   6  11   6      155.93       30.64     73.83 o
   7  11   6      679.05      759.73    223.99 o
  -8  12   6      249.75      131.66     76.05 o
  -7  12   6     1061.04     1066.74     99.62 o
  -6  12   6     1510.39     1403.80    102.28 o
  -5  12   6      630.48      596.17     95.34 o
  -4  12   6     4755.56     4850.77    196.22 o
  -3  12   6     3767.26     3856.63    149.66 o
  -2  12   6      471.66      542.13     66.38 o
  -1  12   6     4998.64     4850.43    164.27 o
   0  12   6      413.59      492.00     60.80 o
   1  12   6     6030.35     6312.75    374.92 o
   2  12   6     1619.51     1503.23     87.43 o
   3  12   6      897.86     1029.70    102.39 o
   4  12   6     4347.05     4797.75    210.85 o
   5  12   6      166.21      185.23     36.43 o
   6  12   6      813.95      902.63     91.69 o
  -8  13   6     2904.01     3056.39    194.64 o
  -7  13   6     1358.06     1262.42    113.44 o
  -6  13   6       40.75       64.12     58.63 o
  -5  13   6     3885.16     3683.36    287.22 o
  -4  13   6      357.70      285.60    220.56 o
  -3  13   6     1662.33     1458.59     96.63 o
  -2  13   6     2105.43     1908.90    141.99 o
  -1  13   6        8.83      -41.42     41.42 o
   0  13   6    10374.29    10512.26    367.33 o
   1  13   6     1334.41     1253.06    136.07 o
   2  13   6     2063.16     2025.63    142.47 o
   3  13   6     1701.79     1669.45    112.96 o
   4  13   6      207.55      273.53     61.77 o
   5  13   6     1151.38     1343.00    111.71 o
   6  13   6      335.74      414.10     72.85 o
  -7  14   6      677.93      671.20    268.32 o
  -6  14   6     1638.31     1646.05    110.91 o
  -5  14   6      239.20      182.67     63.62 o
  -4  14   6     1943.74     1844.48    121.51 o
  -3  14   6     1933.05     2029.40    124.77 o
  -2  14   6      913.95     1067.71    133.35 o
  -1  14   6     2531.29     2317.97    136.20 o
   0  14   6       57.75       82.47     48.11 o
   1  14   6     2196.88     2355.03    116.96 o
   2  14   6     1389.75     1293.36    101.98 o
   3  14   6     1281.30     1118.27    136.91 o
   4  14   6     1807.39     1981.65    164.15 o
   5  14   6        7.54       12.46     60.93 o
  -6  15   6      502.51      572.28     86.46 o
  -5  15   6     2843.08     2687.25    201.67 o
  -4  15   6      521.97      427.33     73.40 o
  -3  15   6      883.67      757.36     75.67 o
  -2  15   6      991.55      972.44     79.98 o
  -1  15   6      578.55      809.72     84.59 o
   0  15   6     1668.95     1876.05    105.21 o
   1  15   6      300.29      375.62     65.94 o
   2  15   6      399.53      403.02     92.63 o
   3  15   6     1413.75     1629.22    242.93 o
   4  15   6       67.85       79.71     79.66 o
  -5  16   6      189.45      169.67     89.09 o
  -4  16   6     1835.49     2046.57    125.49 o
  -3  16   6      971.94     1029.94     88.84 o
  -2  16   6      559.06      631.07     89.47 o
  -1  16   6     1225.83     1081.89    103.55 o
   0  16   6      204.33      274.72     68.30 o
   1  16   6      634.84      904.55    156.57 o
   2  16   6      680.09      871.09    107.27 o
   3  16   6      421.61      396.41    149.05 o
  -3  17   6      700.90      745.83    130.43 o
  -2  17   6     1363.56     1346.35    107.72 o
  -1  17   6      136.48       36.34     63.50 o
   0  17   6      246.62      363.81    135.98 o
   1  17   6        5.02       66.08     83.91 o
  -3 -17   7      973.53      760.20    117.91 o
  -2 -17   7       65.20      115.93     83.54 o
  -1 -17   7      946.47      929.26    156.01 o
   0 -17   7      699.59      932.04    106.01 o
   1 -17   7      389.80      391.88    103.40 o
   2 -17   7     1578.65     1139.82    131.97 o
   3 -17   7       73.41       35.12     71.26 o
  -4 -16   7     1336.06     1122.11    154.46 o
  -3 -16   7       10.61       74.37     81.26 o
  -2 -16   7     1948.19     1717.82    167.71 o
  -1 -16   7      655.45      618.80     91.11 o
   0 -16   7      648.33      793.08     50.48 o
   1 -16   7     1199.55     1228.60    131.09 o
   2 -16   7       85.72       47.40     86.18 o
   3 -16   7     3190.28     2946.83    169.32 o
   4 -16   7      101.09      247.23     63.35 o
  -6 -15   7      455.07      429.70     51.72 o
  -4 -15   7      366.44      399.10     42.26 o
  -3 -15   7     2974.84     3538.28    205.12 o
  -2 -15   7     1171.89     1093.18    129.48 o
  -1 -15   7     1001.87     1055.22    123.65 o
   0 -15   7      773.20      697.14     61.39 o
   1 -15   7      687.78      591.24     46.00 o
   2 -15   7     4113.17     4210.40    222.10 o
   3 -15   7      113.17      157.13     45.11 o
   4 -15   7     2162.53     2423.04    174.49 o
   5 -15   7      423.61      255.46     58.37 o
  -7 -14   7      266.17      375.60     75.86 o
  -6 -14   7      476.62      676.11     78.63 o
  -5 -14   7      984.07     1103.61     70.31 o
  -4 -14   7      694.51      465.86     94.58 o
  -3 -14   7        2.62       20.47     53.16 o
  -2 -14   7     4713.91     5112.36    269.88 o
  -1 -14   7     1481.95     1408.10    137.11 o
   0 -14   7     1252.13     1014.24    159.13 o
   1 -14   7     2366.64     2361.10    286.67 o
   2 -14   7      303.45      251.26     65.03 o
   3 -14   7     8941.23     9369.42    482.82 o
   4 -14   7       55.25      106.19     50.72 o
   5 -14   7     2062.23     2015.43    172.84 o
   6 -14   7     1144.23      917.42    135.05 o
  -7 -13   7      810.00      907.59    324.64 o
  -6 -13   7     1446.24     1166.03    253.92 o
  -5 -13   7      439.20      371.84     45.04 o
  -4 -13   7     1595.47     1709.02     62.74 o
  -3 -13   7     5926.08     6447.50    270.31 o
  -2 -13   7      579.96      638.42     23.87 o
  -1 -13   7     5390.90     4973.19    308.12 o
   0 -13   7      623.29      446.31     99.54 o
   1 -13   7      418.94      378.10     22.51 o
   2 -13   7     4738.18     4933.90    166.09 o
   3 -13   7       49.08       91.41     43.48 o
   4 -13   7     7276.82     7619.93    514.05 o
   5 -13   7     3514.40     3590.32    235.03 o
   6 -13   7      861.39      855.80    108.90 o
   7 -13   7      545.47      636.76    129.04 o
  -8 -12   7      142.90      301.01     61.75 o
  -7 -12   7     2596.86     2370.86    149.90 o
  -6 -12   7      828.40      966.47    158.32 o
  -5 -12   7     1267.49     1229.72     62.34 o
  -4 -12   7      761.05      751.48     30.55 o
  -3 -12   7      485.33      534.77     22.58 o
  -2 -12   7     6910.66     7543.17    264.01 o
  -1 -12   7     4010.75     3972.67    134.42 o
   0 -12   7     5098.27     4669.12    429.93 o
   1 -12   7     8474.88     8434.36    287.00 o
   2 -12   7      212.23      231.93     19.34 o
   3 -12   7     1881.15     1809.75     88.75 o
   4 -12   7     1702.60     1675.96    122.91 o
   5 -12   7     4448.48     4755.63    219.11 o
   6 -12   7     2950.11     2690.83    189.21 o
   7 -12   7      296.97      341.14    103.85 o
  -8 -11   7     1240.50     1076.83     83.99 o
  -7 -11   7        1.03      -20.85     61.41 o
  -6 -11   7     2154.58     1938.73     88.14 o
  -5 -11   7     1412.78     1374.63     64.62 o
  -4 -11   7       55.61       61.11     33.33 o
  -3 -11   7     6486.54     6795.92    257.03 o
  -2 -11   7      452.01      482.47     49.09 o
  -1 -11   7     9674.96    10110.42    423.95 o
   0 -11   7     4773.65     4139.98    408.22 o
   1 -11   7     1757.12     1711.17     57.41 o
   2 -11   7     2431.46     2651.16     62.03 o
   3 -11   7      341.27      393.82     24.31 o
   4 -11   7     3479.88     3409.94    100.13 o
   5 -11   7     3955.46     4209.85    141.94 o
   6 -11   7     1706.54     1651.00     87.63 o
   7 -11   7     2332.06     2313.81    211.55 o
   8 -11   7       21.32       -8.34    110.15 o
  -9 -10   7      319.40       85.04    111.59 o
  -8 -10   7     1805.25     1942.39    189.01 o
  -7 -10   7     5458.52     5502.39    392.18 o
  -6 -10   7      574.30      517.00     46.03 o
  -5 -10   7     1208.44     1170.76     54.87 o
  -4 -10   7     3904.28     3990.86    290.44 o
  -3 -10   7      716.65      783.78     26.64 o
  -2 -10   7     3863.65     3936.96    119.90 o
  -1 -10   7      872.66     1044.63     73.06 o
   0 -10   7     5577.80     5315.24    328.36 o
   1 -10   7    16495.81    17266.42    411.92 o
   2 -10   7      241.01      291.65     20.63 o
   3 -10   7      903.22      971.59     31.52 o
   4 -10   7      626.95      671.05     91.67 o
   5 -10   7     1716.97     1615.90     61.34 o
   6 -10   7     3128.97     3425.70    216.96 o
   7 -10   7      917.60      929.53     79.70 o
   8 -10   7     2660.91     2655.35    264.48 o
  -9  -9   7      666.96      619.52    112.82 o
  -8  -9   7     4257.07     4134.49    307.87 o
  -7  -9   7       63.51      103.76     38.43 o
  -6  -9   7     2330.28     2384.66    127.20 o
  -5  -9   7     2645.95     2632.83    169.85 o
  -4  -9   7     2891.70     3021.39     96.42 o
  -3  -9   7     6675.49     7296.82    192.05 o
  -2  -9   7      773.16      811.07     62.89 o
  -1  -9   7     2834.74     2984.82    110.94 o
   0  -9   7     6648.41     6368.76    280.83 o
   1  -9   7     2101.71     2201.28     87.98 o
   2  -9   7     4857.00     5153.66     92.36 o
   3  -9   7       62.18       90.42     18.69 o
   4  -9   7     2093.64     2139.70     86.67 o
   5  -9   7      112.26      173.39     27.49 o
   6  -9   7      364.46      485.40     53.48 o
   7  -9   7     4368.69     4349.49    197.43 o
   8  -9   7      131.81      274.69    158.39 o
 -10  -8   7      606.81      622.20    114.38 o
  -9  -8   7     2988.19     2796.80    167.34 o
  -8  -8   7       88.53       98.82     74.00 o
  -7  -8   7     4188.39     4175.35    166.35 o
  -6  -8   7      303.12      298.26     25.78 o
  -5  -8   7     5499.98     5394.76    298.41 o
  -4  -8   7     9542.13     9869.33    439.45 o
  -3  -8   7       37.47       78.19      8.41 o
  -2  -8   7      380.09      521.91     36.00 o
  -1  -8   7       25.56       -1.85     39.05 o
   0  -8   7     2483.58     2786.36    105.67 o
   1  -8   7     2960.27     2819.66    136.55 o
   2  -8   7       30.74       66.70     11.11 o
   3  -8   7     9960.72     9943.63    202.72 o
   4  -8   7      136.66      132.41     21.03 o
   5  -8   7     1123.71     1025.94     73.28 o
   6  -8   7      539.73      519.22     29.85 o
   7  -8   7      196.14      215.76     29.92 o
   8  -8   7     4780.86     4886.69    325.10 o
   9  -8   7      392.72      684.33    100.38 o
 -10  -7   7       46.01      134.74     59.64 o
  -9  -7   7      873.48      863.69     68.73 o
  -8  -7   7     4733.15     4589.29    176.94 o
  -7  -7   7       32.27       50.59     23.11 o
  -6  -7   7     5402.65     5480.89    203.72 o
  -5  -7   7     1332.13     1468.54     47.81 o
  -4  -7   7     7181.38     7181.61    359.00 o
  -3  -7   7     2618.00     2402.46    178.30 o
  -2  -7   7      280.83      443.79     44.98 o
  -1  -7   7     4752.92     5244.36    175.38 o
   0  -7   7     2168.79     2408.68    111.04 o
   1  -7   7      324.99      337.17     14.59 o
   2  -7   7     8456.06     8923.07    154.24 o
   3  -7   7     1152.11     1120.97     34.79 o
   4  -7   7     4232.71     4334.84    131.63 o
   5  -7   7      355.22      352.76     26.52 o
   6  -7   7      559.24      564.16     26.87 o
   7  -7   7     2466.40     2578.62    105.28 o
   8  -7   7      117.40      107.00    114.22 o
   9  -7   7     1532.62     1255.38    174.39 o
 -10  -6   7     1742.15     1838.05    134.43 o
  -9  -6   7     1944.22     1982.71    123.65 o
  -8  -6   7     1279.71     1184.18     52.35 o
  -7  -6   7     3013.49     3168.86    109.16 o
  -6  -6   7      467.60      533.79     26.27 o
  -5  -6   7     6994.50     7209.02    242.07 o
  -4  -6   7     2118.86     2277.36     70.52 o
  -3  -6   7      359.36      343.82     36.95 o
  -2  -6   7     6761.68     6462.80    359.53 o
  -1  -6   7      296.61      288.86     28.96 o
   0  -6   7     2136.35     2554.95     63.32 o
   1  -6   7      311.83      318.36     18.19 o
   2  -6   7      249.62      259.52     25.53 o
   3  -6   7    13810.17    14016.84    270.97 o
   4  -6   7     2334.84     2101.88     49.33 o
   5  -6   7     3774.12     3591.14     87.63 o
   6  -6   7     2117.51     2117.67     56.86 o
   7  -6   7      380.03      503.15     39.11 o
   8  -6   7     2865.82     3279.74    225.08 o
   9  -6   7       96.85      116.89     64.05 o
 -10  -5   7      565.27      565.69     76.73 o
  -9  -5   7     2330.99     2246.03     79.48 o
  -8  -5   7     1076.38     1173.51     66.16 o
  -7  -5   7      390.47      439.77     29.98 o
  -6  -5   7     6587.92     6879.43    160.00 o
  -5  -5   7     2924.55     3200.85     82.44 o
  -4  -5   7      120.28      171.55     13.80 o
  -3  -5   7     1366.68     1426.06     34.95 o
  -2  -5   7        6.86       31.05      7.70 o
  -1  -5   7    27184.98    27840.23    579.51 o
   0  -5   7      111.45      132.05     14.72 o
   1  -5   7     1403.08     1470.55     50.41 o
   2  -5   7     6595.22     6761.93     98.82 o
   3  -5   7       24.83       38.53      9.74 o
   4  -5   7     4823.59     4877.87     98.01 o
   5  -5   7     2074.50     1821.13     43.64 o
   6  -5   7     3686.59     3642.44     91.88 o
   7  -5   7     4024.77     4129.69    101.44 o
   8  -5   7      290.83      335.65     68.35 o
   9  -5   7     2579.77     2807.08    192.72 o
 -11  -4   7      433.66      475.26    107.77 o
 -10  -4   7     2033.69     1951.04    159.86 o
  -9  -4   7     1714.62     1712.54     82.34 o
  -8  -4   7     1500.52     1530.20     52.94 o
  -7  -4   7     2206.49     2249.74     59.44 o
  -6  -4   7      116.34      174.97     22.39 o
  -5  -4   7     6276.39     6810.27    172.14 o
  -4  -4   7      293.12      340.55     14.31 o
  -3  -4   7     1222.11     1346.66     30.42 o
  -2  -4   7    21834.51    21965.38    366.36 o
  -1  -4   7      673.77      847.54     45.52 o
   0  -4   7    16243.46    15766.66    656.35 o
   1  -4   7     1086.06     1395.58     37.15 o
   2  -4   7     3827.27     3889.45     59.67 o
   3  -4   7     4910.62     4915.96     73.31 o
   4  -4   7     1323.53     1364.82     47.10 o
   5  -4   7     5603.07     5615.66    182.89 o
   6  -4   7     5033.16     5079.46    131.73 o
   7  -4   7      645.22      684.84     50.86 o
   8  -4   7     2051.73     2223.12    141.44 o
   9  -4   7       11.30       51.71     62.69 o
 -11  -3   7     1762.03     1693.90    100.07 o
 -10  -3   7     2247.54     2667.74    340.72 o
  -9  -3   7      500.91      466.95     42.31 o
  -8  -3   7      999.57     1062.17     63.66 o
  -7  -3   7      103.87      147.77     19.62 o
  -6  -3   7    13948.80    14859.87    307.34 o
  -5  -3   7     1795.33     1804.29     62.44 o
  -4  -3   7     7154.93     7816.84    178.46 o
  -3  -3   7    10790.79    12513.90    207.97 o
  -2  -3   7      242.40      221.62     11.49 o
  -1  -3   7     1033.58     1209.96     55.31 o
   0  -3   7     1139.93     1004.26     31.37 o
   1  -3   7    25005.24    23624.49    592.12 o
   2  -3   7     9342.37     8841.76    219.40 o
   3  -3   7     2540.86     2493.70     58.96 o
   4  -3   7     3637.12     3717.04     73.14 o
   5  -3   7     1393.68     1304.81     39.31 o
   6  -3   7     5075.16     4809.66    148.99 o
   7  -3   7     2728.99     2663.19    143.99 o
   8  -3   7      658.14      703.84     89.75 o
   9  -3   7     2423.54     2520.24    165.24 o
 -11  -2   7        4.86      146.97     59.43 o
 -10  -2   7     3249.53     3434.09    261.43 o
  -9  -2   7     2377.79     2283.57    110.59 o
  -8  -2   7      918.99      978.05     61.82 o
  -7  -2   7     2577.97     2773.16     83.85 o
  -6  -2   7      300.75      358.93     30.57 o
  -5  -2   7    13896.81    14755.49    736.73 o
  -4  -2   7     4944.84     5403.30    153.47 o
  -3  -2   7     2186.31     2463.54     52.07 o
  -2  -2   7    10421.58    11098.47    216.29 o
  -1  -2   7       56.88       71.98     14.10 o
   0  -2   7    14391.91    12905.15    329.03 o
   1  -2   7    10216.98     8743.56    148.12 o
   2  -2   7    22595.89    20179.78    362.19 o
   3  -2   7    10459.39    10300.66    243.65 o
   4  -2   7       17.34       23.46     22.96 o
   5  -2   7     4309.16     4172.82    102.13 o
   6  -2   7     3167.77     2905.70     88.87 o
   7  -2   7     1696.35     1512.51     72.35 o
   8  -2   7     1295.98     1332.06    101.41 o
   9  -2   7       71.50      112.73     61.86 o
  10  -2   7     1769.66     2109.07    168.24 o
 -11  -1   7     1172.95     1173.68     84.44 o
 -10  -1   7      509.22      516.13     62.33 o
  -9  -1   7     1149.84     1196.23     75.73 o
  -8  -1   7     3742.41     3907.09    120.95 o
  -7  -1   7      478.45      461.95     46.96 o
  -6  -1   7     4271.14     5167.27    122.95 o
  -5  -1   7      235.21      298.59     30.66 o
  -4  -1   7    27837.04    29779.59    577.17 o
  -3  -1   7    26879.25    27713.01    405.32 o
  -2  -1   7     3079.05     3062.76     80.44 o
  -1  -1   7     1217.61     1610.14     50.84 o
   0  -1   7     1211.26     1297.25     32.69 o
   1  -1   7    18920.37    15823.01    290.35 o
   2  -1   7    23297.86    21025.23    334.17 o
   3  -1   7     4859.64     4395.52    199.68 o
   4  -1   7    10741.95    10566.20    275.40 o
   5  -1   7      762.68      702.90     35.04 o
   6  -1   7     1002.27      976.47     48.88 o
   7  -1   7      952.36      902.52     45.85 o
   8  -1   7      585.53      492.04     47.85 o
   9  -1   7     2259.24     2247.04    227.55 o
  10  -1   7      392.92      293.22    103.75 o
 -11   0   7      149.19      382.39     56.59 o
 -10   0   7     1424.29     1524.20     98.26 o
  -9   0   7      701.13      638.66     52.00 o
  -8   0   7     1120.35     1215.85     54.06 o
  -7   0   7    10814.80    10940.96    309.02 o
  -6   0   7     2104.29     2115.26     52.42 o
  -5   0   7     2869.36     3191.64     78.95 o
  -4   0   7    10562.80    11646.81    239.11 o
  -3   0   7    27843.05    28541.08    533.23 o
  -2   0   7    37881.94    38270.80   1777.80 o
  -1   0   7       20.20        3.63     10.34 o
   0   0   7    17791.98    16839.91    423.06 o
   1   0   7     4058.65     3552.35     74.86 o
   2   0   7     6609.24     5453.46     94.42 o
   3   0   7    13209.38    11666.67    199.17 o
   4   0   7     1244.36     1292.75     45.40 o
   5   0   7     9005.04     8945.22    193.15 o
   6   0   7      324.46      309.65     22.19 o
   7   0   7      286.68      318.14     20.74 o
   8   0   7     1462.89     1304.70     59.99 o
   9   0   7       15.25       30.00     70.94 o
 -11   1   7     1579.20     1285.61    262.24 o
 -10   1   7       19.39       -9.29     60.59 o
  -9   1   7     1324.08     1148.86     91.26 o
  -8   1   7     8792.53     8762.16    413.24 o
  -7   1   7      450.58      466.73     33.94 o
  -6   1   7     4816.46     5018.57    194.71 o
  -5   1   7      756.16      791.31     47.19 o
  -4   1   7     4953.58     5045.67    172.79 o
  -3   1   7    24546.09    26380.78    746.43 o
  -2   1   7    10541.84    10593.25    227.80 o
  -1   1   7    45328.36    48337.66   1113.54 o
   0   1   7     1094.64      948.74     43.05 o
   1   1   7     3723.02     3755.15     88.54 o
   2   1   7     3155.48     3057.84     68.85 o
   3   1   7     1256.91     1021.46     30.05 o
   4   1   7    19298.04    18552.17    443.94 o
   5   1   7     1125.45      952.69     33.73 o
   6   1   7     2754.39     2558.52     92.52 o
   7   1   7      588.49      513.73     27.54 o
   8   1   7       61.44       56.06     28.86 o
   9   1   7     1019.96     1277.71     99.37 o
 -11   2   7      202.49      239.89    108.09 o
 -10   2   7     1254.21     1464.97    144.03 o
  -9   2   7      188.91      194.97     65.05 o
  -8   2   7     8209.90     8128.05    519.00 o
  -7   2   7    10318.47    10828.82    263.45 o
  -6   2   7      406.74      413.32     27.24 o
  -5   2   7     5191.56     5857.99    188.62 o
  -4   2   7     2564.59     2775.38    110.73 o
  -3   2   7     3971.85     4878.43    108.70 o
  -2   2   7    41688.28    45024.47    991.83 o
  -1   2   7        1.07       12.83     21.89 o
   0   2   7    47805.98    45801.79   1882.10 o
   1   2   7     8519.01     7544.83    148.10 o
   2   2   7     1320.03     1248.13     57.65 o
   3   2   7      638.26      626.28     51.95 o
   4   2   7     2429.56     2192.47     68.21 o
   5   2   7     4733.15     4368.46    113.99 o
   6   2   7     1043.51     1013.53     41.31 o
   7   2   7       61.27       57.94     35.38 o
   8   2   7     2243.89     2228.35    128.69 o
   9   2   7        5.49        8.83    143.25 o
 -11   3   7     2085.94     1928.69    431.04 o
 -10   3   7      952.00      970.76     97.33 o
  -9   3   7     2170.22     1798.36    180.78 o
  -8   3   7     5494.18     5154.15    331.46 o
  -7   3   7      202.57      230.84     26.54 o
  -6   3   7    16036.23    16309.04    556.11 o
  -5   3   7     2663.19     2472.85     78.01 o
  -4   3   7    10039.90    10917.66    488.29 o
  -3   3   7     2322.90     2378.98    105.46 o
  -2   3   7     1947.49     1831.61     68.81 o
  -1   3   7    27872.47    29523.81    579.74 o
   0   3   7     1528.61     1503.36     72.95 o
   1   3   7     4879.65     4746.21    117.40 o
   2   3   7      189.45      199.12     23.21 o
   3   3   7      597.13      540.09     45.88 o
   4   3   7     7015.04     6936.26    138.40 o
   5   3   7      216.16      199.90     35.79 o
   6   3   7     2387.08     2580.40    114.47 o
   7   3   7     2377.73     2484.80     95.47 o
   8   3   7       69.29      145.81     40.27 o
   9   3   7      658.32      727.94    117.28 o
 -11   4   7        1.36       -7.13     52.82 o
 -10   4   7     2614.49     2708.53    157.63 o
  -9   4   7      999.35      872.21    121.79 o
  -8   4   7     1176.91     1085.04     56.03 o
  -7   4   7     3265.84     3132.76    107.39 o
  -6   4   7      928.67      876.41     54.00 o
  -5   4   7    16838.12    16735.59    783.42 o
  -4   4   7     3464.88     3438.15     88.31 o
  -3   4   7      306.33      198.45     37.13 o
  -2   4   7      784.72     1024.68     56.76 o
  -1   4   7      903.83      765.54     43.13 o
   0   4   7    18068.33    17095.82    481.84 o
   1   4   7     8519.28     7586.04    267.70 o
   2   4   7     1575.88     1426.29     60.29 o
   3   4   7     8012.43     7234.62    205.49 o
   4   4   7      171.34      182.96     32.06 o
   5   4   7     2413.13     2357.38    102.50 o
   6   4   7      102.25      109.31     31.15 o
   7   4   7     2645.36     2761.94    123.85 o
   8   4   7     2481.76     2616.21    140.86 o
   9   4   7       11.67       40.47     66.29 o
 -11   5   7     1141.29     1428.72    345.05 o
 -10   5   7        4.69      128.38     59.40 o
  -9   5   7     5359.51     5035.27    787.12 o
  -8   5   7     1568.18     1310.83    157.35 o
  -7   5   7      215.26      162.50     30.97 o
  -6   5   7     3333.90     3562.97    100.07 o
  -5   5   7      474.30      469.43     30.53 o
  -4   5   7    11297.20    11332.98    402.44 o
  -3   5   7     3388.60     3559.13    118.37 o
  -2   5   7      586.05      722.63     50.25 o
  -1   5   7     6643.63     7157.15    416.92 o
   0   5   7      432.21      412.74     36.91 o
   1   5   7     6649.77     5996.22    143.76 o
   2   5   7     3709.67     3154.63     85.50 o
   3   5   7      101.62       71.74     22.62 o
   4   5   7     2755.87     2662.65     83.71 o
   5   5   7       94.46       27.55     53.13 o
   6   5   7     4388.59     4424.63    159.26 o
   7   5   7     2513.73     2766.81    157.93 o
   8   5   7      445.23      546.49     65.07 o
   9   5   7     1155.16     1318.65    133.34 o
 -10   6   7     2975.49     3023.71    194.14 o
  -9   6   7      535.53      478.76    193.50 o
  -8   6   7      833.36      977.16     96.50 o
  -7   6   7     3186.44     2946.27    124.19 o
  -6   6   7       28.19       -5.05     31.99 o
  -5   6   7     6464.26     6654.52    199.97 o
  -4   6   7     1972.90     1931.45     62.33 o
  -3   6   7     1275.63     1339.82     52.33 o
  -2   6   7     2655.20     2681.23    109.12 o
  -1   6   7       70.99      128.12     25.08 o
   0   6   7      675.79      905.24     48.66 o
   1   6   7     1748.69     1738.63     92.99 o
   2   6   7     6162.96     5610.82    221.22 o
   3   6   7    13849.95    11780.58    336.39 o
   4   6   7       34.57       81.38     26.29 o
   5   6   7     4101.60     3967.27    187.70 o
   6   6   7      228.84      186.72     36.59 o
   7   6   7     6292.50     6944.77    266.00 o
   8   6   7     1069.39     1186.05     80.43 o
   9   6   7       86.82      208.60     76.01 o
 -10   7   7       34.57      103.06     97.39 o
  -9   7   7     3005.80     2904.17    154.10 o
  -8   7   7      207.89      272.84     72.57 o
  -7   7   7     1064.93     1101.73     81.02 o
  -6   7   7     1317.33     1289.47    132.52 o
  -5   7   7      914.07      802.84     51.34 o
  -4   7   7     2649.42     2512.37     85.40 o
  -3   7   7     1444.57     1485.70     73.52 o
  -2   7   7     3747.88     3997.03     98.05 o
  -1   7   7     5753.44     5802.97    140.14 o
   0   7   7      762.01      834.27     47.23 o
   1   7   7     2796.22     2815.94     93.13 o
   2   7   7    10929.14    10061.54    336.09 o
   3   7   7     1466.75     1330.23     79.02 o
   4   7   7     3393.09     2799.11    183.26 o
   5   7   7       17.68        6.47     18.93 o
   6   7   7     6287.33     6903.22    510.16 o
   7   7   7     1885.62     2063.62    125.12 o
   8   7   7     1005.70     1095.07     87.49 o
 -10   8   7     1145.65     1227.85    162.44 o
  -9   8   7      380.24      313.87     78.71 o
  -8   8   7     3729.43     3987.58    209.57 o
  -7   8   7     1367.98     1126.51    119.89 o
  -6   8   7      827.50      677.59     56.41 o
  -5   8   7      773.57      717.18     43.25 o
  -4   8   7      656.15      722.20     40.73 o
  -3   8   7      817.96      805.77     38.88 o
  -2   8   7     8725.76     8833.41    233.66 o
  -1   8   7     1336.59     1304.94     49.98 o
   0   8   7     4747.13     4962.08    141.17 o
   1   8   7      534.38      521.13     47.98 o
   2   8   7     5520.64     4901.26    155.62 o
   3   8   7     5039.39     4399.70    133.41 o
   4   8   7      528.25      520.80     95.83 o
   5   8   7     4986.71     4464.71    190.87 o
   6   8   7     1907.96     2031.06    140.31 o
   7   8   7     1328.19     1748.20    133.29 o
   8   8   7     1572.63     1919.86    118.22 o
 -10   9   7      212.56      286.98    150.86 o
  -9   9   7      385.73      500.66    124.72 o
  -8   9   7      300.50      316.19     72.82 o
  -7   9   7     3310.79     3412.70    274.66 o
  -6   9   7     6850.70     7513.94    271.54 o
  -5   9   7      344.24      382.57     80.82 o
  -4   9   7      805.89      741.23     40.62 o
  -3   9   7     1832.00     1819.68     83.45 o
  -2   9   7     2807.55     2790.94     85.51 o
  -1   9   7     3484.47     3705.88    131.18 o
   0   9   7      168.12       53.99     36.64 o
   1   9   7     8998.05     8509.92    281.15 o
   2   9   7     4447.63     4121.58    126.42 o
   3   9   7     1987.28     1698.23    108.97 o
   4   9   7     3677.29     3142.93    145.64 o
   5   9   7       28.33       88.61     37.84 o
   6   9   7     2094.64     2290.31    109.57 o
   7   9   7      589.78      734.80     91.90 o
   8   9   7      692.51      876.79    172.26 o
  -9  10   7      368.16      342.59    117.25 o
  -8  10   7      169.35      179.48     90.67 o
  -7  10   7     1293.21     1205.55    103.28 o
  -6  10   7     3840.19     3956.45    168.96 o
  -5  10   7     3616.00     3323.87    304.12 o
  -4  10   7       96.62       89.72     37.02 o
  -3  10   7     1183.42     1066.53     88.06 o
  -2  10   7     4904.28     5005.72    143.57 o
  -1  10   7     1002.96     1027.69     71.68 o
   0  10   7     7968.34     8032.82    233.16 o
   1  10   7      541.00      467.15     67.39 o
   2  10   7     4008.83     3766.29    349.66 o
   3  10   7     4575.62     4282.06    158.91 o
   4  10   7       27.92       20.47     47.40 o
   5  10   7     4506.22     4169.93    288.77 o
   6  10   7       67.10       24.08     51.02 o
   7  10   7      736.01      813.00     69.60 o
  -9  11   7     1228.10     1472.83    113.61 o
  -8  11   7      680.56      760.35    255.73 o
  -7  11   7      309.71      300.33    115.99 o
  -6  11   7     4729.78     4845.39    236.48 o
  -5  11   7      300.74      290.06     59.72 o
  -4  11   7     9004.37     9326.34    350.43 o
  -3  11   7     2851.99     2815.03    166.92 o
  -2  11   7      278.17      195.54     50.18 o
  -1  11   7     2891.35     3055.58    135.79 o
   0  11   7      971.26      858.88     62.91 o
   1  11   7     8611.88     8372.17    267.77 o
   2  11   7     1115.15      991.03     67.10 o
   3  11   7      567.70      627.49    118.62 o
   4  11   7     3284.01     3238.88    173.02 o
   5  11   7        0.89      -13.00     62.24 o
   6  11   7     1007.20     1117.60    181.18 o
   7  11   7       80.95       93.98     48.07 o
  -8  12   7      941.61      910.58     92.83 o
  -7  12   7     2077.15     2081.20    141.19 o
  -6  12   7       79.99       21.09     51.78 o
  -5  12   7     5024.57     5153.21    237.31 o
  -4  12   7       59.77       39.33     73.83 o
  -3  12   7    11755.49    12385.51    475.41 o
  -2  12   7     3379.29     3061.71    229.77 o
  -1  12   7       49.04       21.32     37.10 o
   0  12   7     4035.96     3981.85    302.34 o
   1  12   7       53.21      -95.92     95.92 o
   2  12   7     2054.31     2078.73    178.92 o
   3  12   7     1412.23     1276.03     94.93 o
   4  12   7       56.98       19.32     66.31 o
   5  12   7     1838.16     1674.52    139.44 o
   6  12   7       17.64      103.11     63.14 o
  -7  13   7      682.41      547.62     83.44 o
  -6  13   7     1395.70     1286.82     99.65 o
  -5  13   7      238.42      185.19     63.29 o
  -4  13   7     8618.93     9019.76    369.24 o
  -3  13   7      966.30     1163.49    196.75 o
  -2  13   7     1889.60     2004.48    105.84 o
  -1  13   7     2973.21     3217.82    149.36 o
   0  13   7       46.61      167.60     67.55 o
   1  13   7     1849.23     1947.62    122.85 o
   2  13   7       42.12       75.93     79.80 o
   3  13   7      732.00      862.38     93.46 o
   4  13   7     2048.04     2448.79    147.35 o
   5  13   7       54.66      166.02     67.46 o
  -7  14   7     2088.41     1883.39    131.70 o
  -6  14   7       29.92       83.08     64.43 o
  -5  14   7     2656.34     2465.07    147.00 o
  -4  14   7       44.91       14.83     73.84 o
  -3  14   7     5266.34     5599.17    314.27 o
  -2  14   7     1985.84     2322.19    172.45 o
  -1  14   7      792.75      774.17     84.46 o
   0  14   7     1738.64     1816.21    120.18 o
   1  14   7       65.59       52.90     59.66 o
   2  14   7      478.50      485.57    117.37 o
   3  14   7       54.01       44.23     53.80 o
   4  14   7      552.00      642.02     85.94 o
  -6  15   7     1590.40     1809.20    136.07 o
  -5  15   7       46.15      223.64    112.71 o
  -4  15   7     1666.00     1919.78    144.91 o
  -3  15   7       76.74      105.79    174.69 o
  -2  15   7     1734.76     2040.42    140.76 o
  -1  15   7     2257.41     2649.86    169.68 o
   0  15   7       17.81       62.25     42.20 o
   1  15   7      606.04      583.71     77.67 o
   2  15   7       19.22       84.28     80.25 o
   3  15   7     1067.04     1135.62     98.17 o
  -4  16   7      153.26       96.84     60.98 o
  -3  16   7      395.42      448.77     68.09 o
  -2  16   7      247.61      451.22    133.40 o
  -1  16   7     1193.21     1195.69    149.42 o
   0  16   7     1444.79     1496.60    109.17 o
   1  16   7       46.78       72.60     57.49 o
   2  16   7      588.74      451.27     85.27 o
  -2  17   7      730.83      927.29    101.43 o
  -1  17   7      738.49      808.35    111.85 o
  -3 -17   8      370.17      403.52    123.13 o
  -2 -17   8      960.25      997.05    322.10 o
  -1 -17   8      533.77      219.77    100.51 o
   0 -17   8      611.36      273.97    130.20 o
   1 -17   8     1365.22      734.74    142.61 o
  -4 -16   8       98.67      -96.21    115.11 o
  -3 -16   8     1076.14      957.35     92.52 o
  -2 -16   8       29.21      -13.87     83.25 o
  -1 -16   8     1430.93     1602.20    169.25 o
   0 -16   8      742.65      536.62    123.43 o
   1 -16   8      186.81      205.83    105.46 o
   2 -16   8     3069.64     2961.84    170.51 o
   3 -16   8       11.89      -19.64     42.31 o
   4 -16   8     1410.23     1149.05    131.47 o
  -5 -15   8      299.21      185.70    116.93 o
  -4 -15   8      395.26      322.83     90.27 o
  -3 -15   8        9.63       -2.58     52.65 o
  -2 -15   8     3623.79     3514.11    275.90 o
  -1 -15   8      145.82      111.81    103.06 o
   0 -15   8     1621.69     1716.07    140.77 o
   1 -15   8     1150.17     1029.13     71.58 o
   2 -15   8       11.11       67.24     31.04 o
   3 -15   8     2739.80     2654.56    186.07 o
   4 -15   8      291.04      296.93    121.64 o
   5 -15   8      905.26     1040.21     92.58 o
  -6 -14   8     1645.35     2080.85    112.97 o
  -5 -14   8      488.75      434.11     43.16 o
  -4 -14   8      268.56      304.78     77.06 o
  -3 -14   8     1258.53     1014.90    161.38 o
  -2 -14   8        6.13       -3.55     86.84 o
  -1 -14   8     2831.92     3125.70    198.22 o
   0 -14   8       77.70       40.41     72.02 o
   1 -14   8     1194.03     1137.01     59.60 o
   2 -14   8     2400.00     2771.00    196.49 o
   3 -14   8       17.80       59.55     57.88 o
   4 -14   8     2389.52     2569.01    300.55 o
   5 -14   8      130.49       75.94     40.04 o
   6 -14   8      423.36      367.97     63.02 o
  -7 -13   8     2999.89     2012.17    216.30 o
  -6 -13   8      558.80      671.61     57.81 o
  -5 -13   8     1512.89     1628.00    179.60 o
  -4 -13   8      427.32      699.33     95.39 o
  -3 -13   8      362.72      326.95    159.89 o
  -2 -13   8     6054.54     5573.47    301.70 o
  -1 -13   8      108.40      114.16    107.02 o
   0 -13   8     4815.15     4600.44    304.39 o
   1 -13   8     3084.57     2661.49    254.65 o
   2 -13   8      182.46      108.13     21.32 o
   3 -13   8     2456.80     2214.14    261.80 o
   4 -13   8       10.92       28.60     48.83 o
   5 -13   8     2381.89     2489.04    186.09 o
   6 -13   8     1253.52     1520.97    115.11 o
  -8 -12   8      762.52      510.40     68.77 o
  -7 -12   8      306.65      182.64     39.80 o
  -6 -12   8     5307.95     5655.85    308.37 o
  -5 -12   8      113.06      129.60     67.75 o
  -4 -12   8     3055.87     3247.59    269.83 o
  -3 -12   8     2787.83     2753.21    276.81 o
  -2 -12   8       52.59        9.20     75.07 o
  -1 -12   8     4663.39     5088.92    210.67 o
   0 -12   8      961.78      866.43     77.60 o
   1 -12   8     3653.67     3699.99    176.42 o
   2 -12   8     4070.30     3808.40    405.10 o
   3 -12   8        5.94       22.44     32.38 o
   4 -12   8     1264.91     1188.96     68.29 o
   5 -12   8     1586.12     1560.21    103.61 o
   6 -12   8      581.51      622.82    108.92 o
   7 -12   8      910.90     1040.19     78.84 o
  -8 -11   8      275.25      213.06    119.53 o
  -7 -11   8     3995.28     3808.90    367.62 o
  -6 -11   8      268.96      219.36     29.15 o
  -5 -11   8     8938.50     9841.62    625.12 o
  -4 -11   8     3917.43     4003.21    147.34 o
  -3 -11   8     2726.01     2789.61    190.53 o
  -2 -11   8     1991.81     2115.99     93.90 o
  -1 -11   8      274.37      360.72     49.72 o
   0 -11   8     3599.23     3695.69    156.42 o
   1 -11   8     4713.15     5018.87    144.46 o
   2 -11   8      247.34      280.24     20.82 o
   3 -11   8     2414.64     2533.00     78.32 o
   4 -11   8        7.04       11.35     29.93 o
   5 -11   8     1690.14     1719.92     78.78 o
   6 -11   8      486.39      635.88    185.84 o
   7 -11   8      487.14      491.28     61.28 o
  -9 -10   8      567.03      406.31     89.70 o
  -8 -10   8     1545.44     1377.05     93.63 o
  -7 -10   8      580.21      712.09     68.15 o
  -6 -10   8     4919.74     4620.12    310.07 o
  -5 -10   8     1676.21     1623.56     43.07 o
  -4 -10   8     5231.60     5811.09    238.21 o
  -3 -10   8     9246.36     9731.45    423.72 o
  -2 -10   8      797.22      777.25     43.77 o
  -1 -10   8     5598.45     5889.33    182.56 o
   0 -10   8      887.53     1106.09     69.80 o
   1 -10   8     6618.09     6684.58    167.66 o
   2 -10   8     2831.23     2761.18     62.83 o
   3 -10   8        5.80       35.34     19.27 o
   4 -10   8     1563.21     1490.63     48.17 o
   5 -10   8     2741.43     2635.24     95.58 o
   6 -10   8      964.39      905.11     51.25 o
   7 -10   8      646.95      620.92    160.66 o
   8 -10   8        6.20       25.71     80.56 o
  -9  -9   8     1350.73     1194.72    187.99 o
  -8  -9   8     1003.49      948.54    133.81 o
  -7  -9   8     4057.15     3750.51    220.99 o
  -6  -9   8      201.43      230.03     18.12 o
  -5  -9   8     3992.47     4290.40    255.42 o
  -4  -9   8     7926.56     8362.73    496.86 o
  -3  -9   8     1302.86     1443.12     68.37 o
  -2  -9   8     2992.81     3159.95     94.10 o
  -1  -9   8      295.09      329.59     41.21 o
   0  -9   8     2384.80     2384.47     81.77 o
   1  -9   8     1597.78     1658.84     41.30 o
   2  -9   8     1443.08     1597.88     63.71 o
   3  -9   8     1679.66     1721.64     55.42 o
   4  -9   8     3260.33     3238.40     98.18 o
   5  -9   8      867.88      914.65     67.65 o
   6  -9   8      867.74      928.49     87.57 o
   7  -9   8     1195.89     1308.02     76.87 o
   8  -9   8     2571.29     2497.04    211.07 o
  -9  -8   8     2141.55     2030.01    131.65 o
  -8  -8   8     4338.65     3961.24    283.87 o
  -7  -8   8      996.66     1059.94    106.49 o
  -6  -8   8      963.14     1052.35     54.23 o
  -5  -8   8      636.69      570.88     48.63 o
  -4  -8   8     3224.57     3188.01    238.68 o
  -3  -8   8     8238.85     8343.58    194.25 o
  -2  -8   8       11.18       87.35     28.05 o
  -1  -8   8     3210.90     3138.14     85.64 o
   0  -8   8     2665.43     2570.81    131.08 o
   1  -8   8     3334.00     3518.21     78.98 o
   2  -8   8      789.34      882.37     33.23 o
   3  -8   8     3108.20     3221.69     85.15 o
   4  -8   8     4285.46     4226.69     89.52 o
   5  -8   8       93.53      102.62     17.67 o
   6  -8   8      165.24      141.53     18.52 o
   7  -8   8     1469.77     1467.74     73.43 o
   8  -8   8     1148.58     1253.79    100.69 o
 -10  -7   8      732.38      495.46     73.37 o
  -9  -7   8     2756.43     2794.61    253.02 o
  -8  -7   8      389.42      367.76     40.71 o
  -7  -7   8     2137.33     2104.68     80.05 o
  -6  -7   8        5.69      -15.54     15.54 o
  -5  -7   8     1776.20     1701.72     71.17 o
  -4  -7   8     5016.33     5115.13    213.43 o
  -3  -7   8     1661.24     1870.77     76.05 o
  -2  -7   8    10391.50    10940.61    284.04 o
  -1  -7   8        7.21       55.10     26.94 o
   0  -7   8     4318.31     4677.17    135.16 o
   1  -7   8      102.62      124.73     12.24 o
   2  -7   8     3208.90     3315.98     66.75 o
   3  -7   8    12335.38    13343.94    250.83 o
   4  -7   8        8.94      -13.17     13.17 o
   5  -7   8     2895.64     2891.90     70.73 o
   6  -7   8     1492.05     1462.86     46.84 o
   7  -7   8      345.59      343.61     33.65 o
   8  -7   8     3028.70     2999.39    179.49 o
   9  -7   8      264.75      213.46     67.76 o
 -10  -6   8       23.26      -67.43    130.36 o
  -9  -6   8      897.82      979.83     58.59 o
  -8  -6   8     4876.04     4806.68    141.14 o
  -7  -6   8      453.09      486.27     32.03 o
  -6  -6   8     1671.19     1788.61     55.25 o
  -5  -6   8      213.96      255.55     25.30 o
  -4  -6   8     4888.24     5152.00    225.57 o
  -3  -6   8     2148.24     1894.97    175.92 o
  -2  -6   8     1124.42      991.72     50.61 o
  -1  -6   8     9620.81     9998.99    216.02 o
   0  -6   8     3254.52     3176.90     65.54 o
   1  -6   8     2459.87     2371.33     72.45 o
   2  -6   8     3319.99     3363.01     57.75 o
   3  -6   8     1395.81     1450.38     34.23 o
   4  -6   8    11364.41    11759.13    222.88 o
   5  -6   8      192.88      209.64     30.63 o
   6  -6   8     2433.18     2555.29     83.60 o
   7  -6   8     3245.86     3157.86    119.01 o
   8  -6   8      152.98      217.42     80.26 o
   9  -6   8     1234.55     1314.43    127.40 o
 -10  -5   8      919.10      617.63     82.12 o
  -9  -5   8     1408.41     1497.88    128.38 o
  -8  -5   8      221.52      230.45     25.28 o
  -7  -5   8     2256.76     2276.86    121.93 o
  -6  -5   8       46.23       41.45     13.83 o
  -5  -5   8    10807.14    11496.77    301.67 o
  -4  -5   8      964.55     1059.54     26.29 o
  -3  -5   8     1949.09     1970.48     57.43 o
  -2  -5   8     7413.57     6939.53    219.41 o
  -1  -5   8      267.11      222.28     22.08 o
   0  -5   8     9669.58     9938.24    171.60 o
   1  -5   8      745.67      733.36     27.49 o
   2  -5   8     3587.46     3627.61     72.48 o
   3  -5   8    23108.99    22945.92    374.44 o
   4  -5   8     2326.35     2279.43     50.71 o
   5  -5   8     8672.75     8736.19    240.26 o
   6  -5   8      447.79      469.12     31.23 o
   7  -5   8      558.81      616.21     51.35 o
   8  -5   8     1083.31     1143.61    104.17 o
   9  -5   8        3.25       54.02     96.78 o
 -10  -4   8       13.25       18.23     54.22 o
  -9  -4   8     1378.58     1371.06     59.85 o
  -8  -4   8      152.97      225.69     40.38 o
  -7  -4   8       17.46       11.19     18.36 o
  -6  -4   8     7699.77     8490.15    268.49 o
  -5  -4   8     2668.48     2634.14     84.57 o
  -4  -4   8      901.84     1010.77     43.17 o
  -3  -4   8     2287.30     2372.13     56.26 o
  -2  -4   8     1314.77     1621.43     30.72 o
  -1  -4   8    46651.98    46206.43   1382.90 o
   0  -4   8     1565.23     1558.31     54.73 o
   1  -4   8    13228.27    12769.56    285.75 o
   2  -4   8    15365.98    15028.30    278.08 o
   3  -4   8     1192.57     1231.27     58.61 o
   4  -4   8    12763.68    12849.57    235.09 o
   5  -4   8      962.16      972.40     37.50 o
   6  -4   8    14357.74    14336.82    513.46 o
   7  -4   8     1555.69     1469.45     65.48 o
   8  -4   8      119.60      137.63     79.26 o
   9  -4   8      650.96      649.77     79.74 o
 -11  -3   8       88.30      135.81    103.02 o
 -10  -3   8     2787.80     2802.96    210.72 o
  -9  -3   8       43.52       83.18     32.23 o
  -8  -3   8      908.59      878.60     38.79 o
  -7  -3   8     2203.01     2367.73     57.86 o
  -6  -3   8     2618.36     2813.17     85.59 o
  -5  -3   8     9771.59    11442.58    333.20 o
  -4  -3   8      958.10      999.79     32.56 o
  -3  -3   8     6429.60     6591.04    112.30 o
  -2  -3   8    29662.08    30358.16    604.31 o
  -1  -3   8      175.59      218.34     15.37 o
   0  -3   8    21201.69    20965.17    525.07 o
   1  -3   8    10197.61     9904.63    216.98 o
   2  -3   8     9128.10     7962.73    159.35 o
   3  -3   8     3547.61     3136.53     72.61 o
   4  -3   8        4.46       11.23     27.61 o
   5  -3   8     7598.98     7239.09    249.50 o
   6  -3   8     4803.61     4592.25    254.47 o
   7  -3   8     3896.64     3638.10    125.85 o
   8  -3   8      833.10      818.00     87.07 o
   9  -3   8      132.77      138.98     67.35 o
 -11  -2   8      873.41      998.95    116.29 o
 -10  -2   8      637.55      538.37     58.55 o
  -9  -2   8     4903.77     4831.88    176.23 o
  -8  -2   8      615.93      569.15     33.91 o
  -7  -2   8     2835.97     2879.13    138.56 o
  -6  -2   8     4796.28     5061.92    153.24 o
  -5  -2   8     2302.36     2364.77     64.08 o
  -4  -2   8     1057.90     1369.05     35.81 o
  -3  -2   8    12528.58    14430.46    295.62 o
  -2  -2   8     5410.47     5826.28    108.07 o
  -1  -2   8    27378.44    27686.63    532.54 o
   0  -2   8     1356.67     1148.96     40.39 o
   1  -2   8    19583.37    18263.13    312.91 o
   2  -2   8    15720.89    14172.47    270.53 o
   3  -2   8     5295.04     4853.80    129.69 o
   4  -2   8     7811.36     7351.00    184.05 o
   5  -2   8       33.70       65.69     24.63 o
   6  -2   8     4508.20     4412.92    177.41 o
   7  -2   8     1362.83     1161.81     77.87 o
   8  -2   8      546.74      756.00     89.14 o
   9  -2   8     1771.96     1883.47    145.68 o
 -11  -1   8       39.08        8.00     52.21 o
 -10  -1   8     1776.13     1636.95    103.03 o
  -9  -1   8      757.39      786.63     38.50 o
  -8  -1   8     2139.45     2168.26    135.76 o
  -7  -1   8     8736.56     9369.55    205.96 o
  -6  -1   8       52.72       48.27     15.51 o
  -5  -1   8     2726.89     2932.96    182.04 o
  -4  -1   8     5469.78     5695.05    140.62 o
  -3  -1   8    25693.64    30303.36    583.04 o
  -2  -1   8    32118.94    34266.31    924.67 o
  -1  -1   8      991.52      819.90     26.55 o
   0  -1   8    20564.40    18887.06    376.88 o
   1  -1   8    12241.00    10268.52    260.98 o
   2  -1   8    13844.61    12118.08    207.48 o
   3  -1   8      304.37      377.12     24.34 o
   4  -1   8       10.68       14.79     20.77 o
   5  -1   8     7613.92     7453.42    271.69 o
   6  -1   8     3130.91     3154.50    192.03 o
   7  -1   8     1180.08     1021.59     50.03 o
   8  -1   8     1493.33     1533.14    114.96 o
   9  -1   8       73.71      141.71     70.63 o
 -11   0   8     1786.16     1694.45    153.25 o
 -10   0   8      145.15      167.88     52.82 o
  -9   0   8     1923.62     1909.56    149.87 o
  -8   0   8     4562.54     4469.96    322.55 o
  -7   0   8     1616.66     1711.51     70.82 o
  -6   0   8    13426.18    14785.10    510.49 o
  -5   0   8      103.45      122.59     28.63 o
  -4   0   8    16769.55    19103.03    688.67 o
  -3   0   8     9306.68     9868.00    294.52 o
  -2   0   8     2328.20     2300.71     54.05 o
  -1   0   8      316.93      397.87     25.11 o
   0   0   8     2190.01     1850.63     40.40 o
   1   0   8     7818.88     6672.70    149.89 o
   2   0   8     8788.50     7758.51    127.77 o
   3   0   8      695.88      689.29     30.08 o
   4   0   8     4377.19     3995.39     98.63 o
   5   0   8       17.81       38.86     20.59 o
   6   0   8     1534.10     1637.03     76.43 o
   7   0   8     1386.74     1374.94     63.51 o
   8   0   8      192.26      192.17     68.78 o
   9   0   8     1964.46     1984.05    323.01 o
 -11   1   8      349.82      356.42     67.08 o
 -10   1   8     1388.09     1239.47    113.30 o
  -9   1   8     1105.70     1204.64     76.15 o
  -8   1   8     4777.55     5063.06    284.23 o
  -7   1   8     9685.09     9962.98    707.29 o
  -6   1   8     2771.97     2924.84    125.57 o
  -5   1   8     5615.80     5642.19    377.30 o
  -4   1   8     4396.94     4719.36    195.17 o
  -3   1   8     4338.14     4628.73    172.48 o
  -2   1   8     2425.57     3161.85     78.49 o
  -1   1   8     2212.96     2367.02     72.86 o
   0   1   8     8217.51     7938.23    150.55 o
   1   1   8     3652.91     3076.19     65.67 o
   2   1   8      258.23      332.59     32.21 o
   3   1   8     8432.51     7837.04    155.81 o
   4   1   8     1180.14     1102.87     41.97 o
   5   1   8     3179.79     3040.91     93.97 o
   6   1   8       40.33       67.54     17.32 o
   7   1   8      435.61      413.89     36.54 o
   8   1   8     3076.91     3739.53    222.10 o
   9   1   8       40.34       73.31    188.02 o
 -11   2   8     4020.43     3545.59    576.55 o
 -10   2   8       25.77      101.51     55.33 o
  -9   2   8      978.45      935.84    127.54 o
  -8   2   8     2231.61     2160.20    107.56 o
  -7   2   8     3815.93     3676.65    173.10 o
  -6   2   8     8651.38     9490.46    381.28 o
  -5   2   8        2.64       -7.13     18.49 o
  -4   2   8    14051.30    15012.98    290.58 o
  -3   2   8      425.21      441.19     26.07 o
  -2   2   8      661.65      879.95     48.17 o
  -1   2   8     6176.28     6803.17    299.91 o
   0   2   8       25.89       54.42     15.53 o
   1   2   8     4993.22     4632.99     84.27 o
   2   2   8     4052.42     3490.58     91.61 o
   3   2   8      927.98      860.28     62.09 o
   4   2   8     8993.47     8235.87    234.48 o
   5   2   8      768.80      678.65     52.02 o
   6   2   8     2357.90     2689.89    120.38 o
   7   2   8     1198.31     1152.09     74.66 o
   8   2   8      899.25     1207.65    121.87 o
   9   2   8     2286.20     2666.29    184.61 o
 -11   3   8       51.76      -58.35     58.35 o
 -10   3   8     2746.45     2565.65    239.02 o
  -9   3   8       31.49       83.65     78.58 o
  -8   3   8     6775.68     6718.31    375.71 o
  -7   3   8     3406.86     3537.56    166.14 o
  -6   3   8      352.85      421.82     54.86 o
  -5   3   8     7889.00     8221.92    331.64 o
  -4   3   8     4163.95     4718.94    120.89 o
  -3   3   8      630.88      637.23     25.28 o
  -2   3   8     2027.36     2201.62     62.11 o
  -1   3   8      836.50     1028.94     49.32 o
   0   3   8     4990.02     5297.16    157.47 o
   1   3   8      264.85      352.93     30.30 o
   2   3   8      305.79      391.24     30.89 o
   3   3   8     8171.23     7746.55    180.43 o
   4   3   8      105.31       59.98     31.90 o
   5   3   8     3516.46     3566.84    100.91 o
   6   3   8       18.82       78.18     34.50 o
   7   3   8     2752.53     3034.92    109.67 o
   8   3   8     3544.48     4312.83    376.69 o
   9   3   8       68.72      213.43    149.47 o
 -11   4   8     3005.91     2350.89    372.61 o
 -10   4   8       48.03       97.83     50.24 o
  -9   4   8     3477.29     3105.09    507.09 o
  -8   4   8      616.85      515.41     57.91 o
  -7   4   8     1227.11     1066.42     78.58 o
  -6   4   8     3126.59     2892.44    177.45 o
  -5   4   8     1003.94     1051.57     41.17 o
  -4   4   8     4096.61     4372.72    108.19 o
  -3   4   8     1965.09     2238.83     89.66 o
  -2   4   8      148.85      202.70     42.05 o
  -1   4   8    14155.87    15168.74    388.57 o
   0   4   8     1956.85     1774.80     90.51 o
   1   4   8     5250.33     5548.67    221.53 o
   2   4   8      497.28      517.60     31.45 o
   3   4   8      459.95      428.42     35.71 o
   4   4   8     5887.84     5607.93    162.04 o
   5   4   8      851.38      786.18     60.28 o
   6   4   8     2553.71     2889.56    131.14 o
   7   4   8     1311.86     1416.98     81.49 o
   8   4   8     1695.62     2176.21    152.68 o
   9   4   8     1901.84     2622.06    189.64 o
 -10   5   8     3642.63     3269.17    408.71 o
  -9   5   8      679.50      722.36     73.63 o
  -8   5   8     2231.13     2111.70    192.48 o
  -7   5   8      542.34      458.32     38.22 o
  -6   5   8      892.57      780.60     40.37 o
  -5   5   8    11654.06    11570.27    499.83 o
  -4   5   8       27.51       29.22     35.41 o
  -3   5   8     1163.22     1208.63     80.27 o
  -2   5   8      834.29      880.32     42.07 o
  -1   5   8       32.00       57.97     21.95 o
   0   5   8     7313.11     7217.12    166.45 o
   1   5   8      412.37      390.40     34.19 o
   2   5   8    11199.49    10368.40    255.41 o
   3   5   8     4040.44     3648.87    126.95 o
   4   5   8       19.63        6.20     32.21 o
   5   5   8     3200.40     3586.91    167.62 o
   6   5   8      801.35      800.78     92.92 o
   7   5   8     4171.92     4595.64    206.38 o
   8   5   8     1196.14     1309.10    197.33 o
 -10   6   8        4.86      -58.13     58.13 o
  -9   6   8     4858.71     4546.91    240.81 o
  -8   6   8      748.89      827.06     78.85 o
  -7   6   8       72.74      133.35     69.98 o
  -6   6   8     3697.77     3340.97    183.84 o
  -5   6   8       71.39       48.93     36.58 o
  -4   6   8    11445.48    11850.45    308.29 o
  -3   6   8     2449.33     2463.89     76.48 o
  -2   6   8     1411.80     1368.21     63.97 o
  -1   6   8     4476.14     4594.51    116.17 o
   0   6   8      390.44      419.86     36.08 o
   1   6   8     4818.12     4782.91    123.84 o
   2   6   8     1235.87     1202.79     49.16 o
   3   6   8     9223.07     8646.59    219.46 o
   4   6   8     3038.20     2773.02     94.51 o
   5   6   8        1.63      -11.26     45.09 o
   6   6   8     1930.42     2185.86    102.26 o
   7   6   8     1351.49     1551.97     93.97 o
   8   6   8      995.27     1127.02    101.66 o
 -10   7   8     1611.62     2012.15    158.21 o
  -9   7   8      893.07      778.36    101.36 o
  -8   7   8      840.21      802.77     79.43 o
  -7   7   8     1141.58     1273.07     86.79 o
  -6   7   8     1258.53     1641.50    138.74 o
  -5   7   8     3619.25     3393.91    188.74 o
  -4   7   8      145.90      150.83     29.13 o
  -3   7   8    10196.05    10413.87    351.53 o
  -2   7   8     2755.49     2817.35    140.25 o
  -1   7   8     1790.93     1727.19     59.87 o
   0   7   8     3522.19     3506.80    107.37 o
   1   7   8       59.49       39.03     34.20 o
   2   7   8    12250.63    11205.73    329.72 o
   3   7   8     7677.91     6842.24    187.81 o
   4   7   8      953.14      921.36    108.83 o
   5   7   8     4250.29     3994.95    156.89 o
   6   7   8      127.65      192.32     46.77 o
   7   7   8     1652.39     1714.39    102.74 o
   8   7   8      283.27      166.05     95.84 o
 -10   8   8      310.87      275.67     93.90 o
  -9   8   8     1866.80     1660.54    125.63 o
  -8   8   8     1694.97     1711.31    123.71 o
  -7   8   8     1705.43     1398.43     90.71 o
  -6   8   8     4415.46     4245.42    176.42 o
  -5   8   8       85.90       37.84     42.40 o
  -4   8   8     4435.61     4439.02    185.69 o
  -3   8   8     3046.24     2990.67     78.53 o
  -2   8   8    13229.10    13023.53    343.68 o
  -1   8   8    10631.77    10842.20    280.70 o
   0   8   8       51.91       35.03     38.53 o
   1   8   8     7090.16     6702.61    186.48 o
   2   8   8     1425.50     1350.80     90.82 o
   3   8   8     7185.94     6197.43    202.77 o
   4   8   8     2289.44     2012.49    113.41 o
   5   8   8      544.90      564.65     61.85 o
   6   8   8     3380.64     3488.99    149.36 o
   7   8   8      334.62      349.16     53.75 o
   8   8   8       97.57      171.27     71.95 o
  -9   9   8      118.28       70.27    130.90 o
  -8   9   8     1469.12     1387.69    119.23 o
  -7   9   8     3292.78     3213.34    169.90 o
  -6   9   8      281.33      171.82     79.97 o
  -5   9   8     5654.26     5521.73    218.39 o
  -4   9   8      403.89      419.60     53.65 o
  -3   9   8    15029.51    15638.81    416.33 o
  -2   9   8    10032.60     9439.61    217.70 o
  -1   9   8     5669.41     5440.22    149.73 o
   0   9   8     4390.13     4575.41    124.44 o
   1   9   8       30.67        6.48     62.70 o
   2   9   8     3385.25     3299.29    119.80 o
   3   9   8     2097.26     1902.31    101.01 o
   4   9   8     1389.46     1229.46    105.71 o
   5   9   8     3923.90     3879.96    156.26 o
   6   9   8       88.83      140.63     42.75 o
   7   9   8      284.77      359.56     61.80 o
  -9  10   8      928.63      977.27    110.66 o
  -8  10   8     1340.14     1473.40    130.27 o
  -7  10   8     2844.94     3059.83    328.39 o
  -6  10   8     3689.18     3475.15    165.27 o
  -5  10   8       92.46       90.66     57.36 o
  -4  10   8     2286.62     2229.27    164.57 o
  -3  10   8     1993.68     1851.73    140.14 o
  -2  10   8     5940.52     6184.20    200.56 o
  -1  10   8    11827.96    11939.44    357.52 o
   0  10   8     2653.15     2515.51    105.76 o
   1  10   8     7707.49     7643.20    244.63 o
   2  10   8      126.54       98.12     41.42 o
   3  10   8      926.87      819.66     95.37 o
   4  10   8     1487.68     1324.01    161.46 o
   5  10   8      330.69      338.24     58.62 o
   6  10   8     1767.05     1724.24    256.15 o
   7  10   8      233.15      279.40     88.56 o
  -8  11   8     2281.81     2221.75    174.46 o
  -7  11   8     2462.06     2257.80    166.54 o
  -6  11   8     1094.33     1132.51     88.78 o
  -5  11   8     7236.53     6986.30    291.68 o
  -4  11   8       12.92      -93.93     96.45 o
  -3  11   8     8384.48     8152.85    307.17 o
  -2  11   8     2701.39     2601.63    369.59 o
  -1  11   8      482.50      468.31     45.78 o
   0  11   8     6728.65     6786.13    358.34 o
   1  11   8       30.33      -35.98     39.97 o
   2  11   8     2538.24     2501.98    215.97 o
   3  11   8       61.77       26.14     47.61 o
   4  11   8      888.68      753.89     87.75 o
   5  11   8     1440.17     1571.64     97.30 o
   6  11   8      151.18      156.75     60.38 o
  -8  12   8      435.77      451.90    135.10 o
  -7  12   8     1308.73     1319.24    114.04 o
  -6  12   8     3576.18     3420.87    377.30 o
  -5  12   8      520.19      352.94     72.20 o
  -4  12   8     3020.72     3032.46    157.54 o
  -3  12   8     1083.98     1002.01     96.90 o
  -2  12   8     1101.42     1164.78     81.02 o
  -1  12   8     3170.86     3258.53    132.41 o
   0  12   8      527.12      544.39     74.83 o
   1  12   8     4864.37     5161.93    207.15 o
   2  12   8      277.75      244.23     61.32 o
   3  12   8      641.59      627.62     63.78 o
   4  12   8     1190.32     1157.26    108.94 o
   5  12   8       91.46       94.62     55.05 o
   6  12   8      494.18      582.93    129.98 o
  -7  13   8     1510.87     1593.99    195.84 o
  -6  13   8      144.56      132.65     61.31 o
  -5  13   8     3325.37     2950.95    164.79 o
  -4  13   8       97.84       68.89     58.30 o
  -3  13   8     2640.66     2770.63    141.82 o
  -2  13   8      367.62      473.34    124.90 o
  -1  13   8      215.87      214.13     78.24 o
   0  13   8     3487.86     3807.64    163.48 o
   1  13   8        5.24      -14.94    169.75 o
   2  13   8      914.09     1150.50    104.04 o
   3  13   8      324.78      368.64     73.64 o
   4  13   8      261.54      336.56     67.22 o
   5  13   8      894.54     1086.71    102.94 o
  -6  14   8     1167.34     1124.45    130.82 o
  -5  14   8        9.22        3.64     83.83 o
  -4  14   8     3247.60     3829.55    202.22 o
  -3  14   8      114.05       41.59     82.84 o
  -2  14   8      876.27      653.52    124.90 o
  -1  14   8      985.25     1062.28     94.60 o
   0  14   8       19.17      146.75    181.62 o
   1  14   8     2027.75     2523.52    187.00 o
   2  14   8      782.74     1157.00     95.83 o
   3  14   8      931.63     1027.58    104.15 o
   4  14   8      763.27      761.74     91.82 o
  -5  15   8     1227.08     1074.09    129.89 o
  -4  15   8      343.38      399.81     97.23 o
  -3  15   8      945.25     1081.51     95.38 o
  -2  15   8      228.04      132.62     59.16 o
  -1  15   8     1258.14     1416.43    149.01 o
   0  15   8     1907.41     2473.47    280.76 o
   1  15   8      211.70      167.55     73.13 o
   2  15   8      742.24      833.39    140.85 o
   3  15   8      636.15      762.29    101.06 o
  -4  16   8     1107.81     1110.05    508.27 o
  -3  16   8      316.26      282.57     69.62 o
  -2  16   8      717.27      869.24    170.43 o
  -1  16   8      421.44      500.86    161.83 o
   0  16   8       99.51       18.32    124.67 o
   1  16   8     1013.99      889.32     98.34 o
  -4 -16   9     2021.56     1713.96    213.26 o
  -3 -16   9      472.47      293.73     89.86 o
  -2 -16   9     1281.42     1097.24    127.00 o
  -1 -16   9        3.79      -72.64     83.04 o
   0 -16   9     3386.66     3992.34    277.23 o
   1 -16   9     2499.43     2379.83    242.54 o
   2 -16   9      543.18      442.26    133.87 o
   3 -16   9     2297.00     2411.51    195.64 o
  -5 -15   9      643.86      370.24    129.16 o
  -4 -15   9     1997.02     1780.64    158.05 o
  -3 -15   9     2950.21     3349.46    242.99 o
  -2 -15   9       54.00      112.43     80.81 o
  -1 -15   9     2930.90     3186.88    234.86 o
   0 -15   9       42.96      158.24    132.15 o
   1 -15   9     3477.39     3491.66    301.13 o
   2 -15   9     3782.02     4141.02    370.39 o
   3 -15   9       19.59       14.67     36.22 o
   4 -15   9     1282.06     1252.71     92.03 o
  -6 -14   9       62.27      -25.84     80.94 o
  -5 -14   9     2464.53     2541.20    222.67 o
  -4 -14   9     1697.50     1503.38    141.85 o
  -3 -14   9     1805.55     2174.40    236.01 o
  -1 -14   9      110.04       37.10     84.82 o
   0 -14   9      611.43      833.21    137.13 o
   1 -14   9      339.22      429.85     96.13 o
   2 -14   9     2549.83     2923.74    149.45 o
   3 -14   9     3418.18     3281.15    229.34 o
   4 -14   9        2.37      -15.01     40.57 o
   5 -14   9      300.34      215.01     48.57 o
  -7 -13   9       98.83       56.63     34.34 o
  -6 -13   9     2843.36     2726.98    182.07 o
  -5 -13   9      185.76      189.71     55.80 o
  -4 -13   9     1778.11     1670.13    171.13 o
  -3 -13   9     5601.89     5653.23    275.58 o
  -2 -13   9       61.04      111.98     38.03 o
  -1 -13   9     6726.01     6642.51    390.21 o
   0 -13   9      332.87      496.95     81.74 o
   1 -13   9     1131.47      780.39     90.03 o
   2 -13   9      979.57      927.16    124.53 o
   3 -13   9      391.78      268.19     28.52 o
   4 -13   9     3892.26     4123.64    290.39 o
   5 -13   9      596.79      687.67     73.87 o
   6 -13   9      162.08      222.53     52.63 o
  -8 -12   9      447.44      517.70     75.37 o
  -7 -12   9     3757.02     3987.32    233.29 o
  -6 -12   9      207.51      208.12     31.56 o
  -5 -12   9     1272.22     1145.11     78.12 o
  -4 -12   9      158.23      261.79    103.12 o
  -3 -12   9      635.86      799.41     98.87 o
  -2 -12   9     6592.08     7052.38    210.11 o
  -1 -12   9      153.78      159.05     47.12 o
   0 -12   9     2397.71     2438.19    130.07 o
   1 -12   9      491.14      434.24     25.92 o
   2 -12   9      612.37      624.72     24.89 o
   3 -12   9     1872.64     1829.75     93.46 o
   4 -12   9        3.62       -2.48     47.06 o
   5 -12   9     3550.44     3921.89    395.27 o
   6 -12   9     1159.19     1323.11    103.64 o
   7 -12   9       45.23      108.22     79.04 o
  -8 -11   9      948.71      582.39     67.81 o
  -7 -11   9       71.91      154.65    114.24 o
  -6 -11   9     2595.65     2665.79    124.73 o
  -5 -11   9       72.86      129.66     18.27 o
  -4 -11   9     1976.23     2096.51    114.68 o
  -3 -11   9     3639.79     3710.34    242.09 o
  -2 -11   9      167.21      169.03     38.17 o
  -1 -11   9     3641.09     3570.90    130.36 o
   0 -11   9     2807.17     2762.67    114.39 o
   1 -11   9     2187.55     1963.07    110.32 o
   2 -11   9     1176.43     1000.46    124.75 o
   3 -11   9      261.14      228.09     19.50 o
   4 -11   9     2935.55     3097.90    115.32 o
   5 -11   9      476.72      540.09     61.37 o
   6 -11   9     1252.43     1243.20     99.19 o
   7 -11   9      483.76      448.10     74.90 o
  -9 -10   9      151.43        3.80     78.17 o
  -8 -10   9      485.26      462.25     77.38 o
  -7 -10   9     2782.75     2635.63    307.20 o
  -6 -10   9        3.36      -12.40     21.08 o
  -5 -10   9     2237.12     2521.99    133.21 o
  -4 -10   9     1139.00     1376.39     37.65 o
  -3 -10   9      240.24      362.62     53.40 o
  -2 -10   9     1957.32     1977.69     85.16 o
  -1 -10   9      184.65      141.85     38.81 o
   0 -10   9     9798.61    10068.04    277.91 o
   1 -10   9     6756.92     7246.73    168.69 o
   2 -10   9     1169.88     1128.43     48.58 o
   3 -10   9     1853.37     1942.13     49.27 o
   4 -10   9       66.61       41.20     23.59 o
   5 -10   9     5767.81     5645.49    175.36 o
   6 -10   9     1876.46     2339.00    169.71 o
   7 -10   9      857.52      894.81     73.92 o
  -9  -9   9     1064.83      952.28    151.15 o
  -8  -9   9     1617.77     1379.45    363.76 o
  -7  -9   9      216.62      209.93     33.10 o
  -6  -9   9     1749.55     1844.83    133.68 o
  -5  -9   9      233.94      350.72     56.10 o
  -4  -9   9     7706.23     8535.59    378.16 o
  -3  -9   9     4063.24     4516.88    163.18 o
  -2  -9   9       53.15      124.40     29.99 o
  -1  -9   9      963.63     1098.69     53.44 o
   0  -9   9     3284.75     3336.39    110.05 o
   1  -9   9     3979.00     3786.72     90.62 o
   2  -9   9     6739.96     6521.05    124.24 o
   3  -9   9      308.14      282.95     29.55 o
   4  -9   9     3819.51     3758.50     87.05 o
   5  -9   9      623.77      645.86     28.69 o
   6  -9   9     3890.68     4078.21    217.18 o
   7  -9   9     1762.78     1722.69    141.44 o
   8  -9   9      202.33      315.34    125.06 o
  -9  -8   9      575.42      576.53     70.54 o
  -8  -8   9     1697.59     1659.42    170.27 o
  -7  -8   9      996.16      870.25     38.88 o
  -6  -8   9       89.76      135.36     25.46 o
  -5  -8   9     1626.44     1858.13    110.01 o
  -4  -8   9     4418.79     4261.82    318.63 o
  -3  -8   9     4135.34     4039.13    128.76 o
  -2  -8   9     1997.28     2031.71     99.91 o
  -1  -8   9      387.31      386.80     61.84 o
   0  -8   9     3503.40     3682.70     98.71 o
   1  -8   9     4812.64     4736.58    206.02 o
   2  -8   9     2956.53     2929.95     74.86 o
   3  -8   9     9283.32     9337.92    179.29 o
   4  -8   9      167.79      165.22     19.38 o
   5  -8   9     3500.36     3501.54     91.30 o
   6  -8   9      126.35      166.66     33.77 o
   7  -8   9     3733.95     3785.18    182.02 o
   8  -8   9     2300.66     2291.32    184.43 o
  -9  -7   9     1688.96     1516.08    231.70 o
  -8  -7   9     1992.41     1753.70    128.28 o
  -7  -7   9     1237.03     1280.64     64.99 o
  -6  -7   9      557.19      573.37     26.84 o
  -5  -7   9     1538.89     1583.80     75.18 o
  -4  -7   9      299.63      283.96     47.21 o
  -3  -7   9     4048.14     4240.32    109.81 o
  -2  -7   9     1525.11     1531.81     56.88 o
  -1  -7   9    15956.66    16345.76    357.46 o
   0  -7   9      637.14      665.97     45.97 o
   1  -7   9     2281.10     2261.28     46.33 o
   2  -7   9     1475.25     1642.73     51.19 o
   3  -7   9     3271.32     3235.61     87.57 o
   4  -7   9    12114.86    12466.08    295.63 o
   5  -7   9      208.94      213.04     19.14 o
   6  -7   9     3491.96     3385.07    100.50 o
   7  -7   9     2857.75     2643.72    123.64 o
   8  -7   9     1348.91     1436.44    119.06 o
 -10  -6   9      424.55      427.63     92.30 o
  -9  -6   9      198.64      233.01     71.36 o
  -8  -6   9     2648.49     2762.81    113.92 o
  -7  -6   9     3002.82     3169.87    120.06 o
  -6  -6   9       18.26       20.06     13.12 o
  -5  -6   9     1238.99     1388.82     48.17 o
  -4  -6   9      352.18      488.75     23.66 o
  -3  -6   9     1217.57     1215.82     64.81 o
  -2  -6   9     5356.73     5546.17    126.00 o
  -1  -6   9       11.33      -11.91     22.34 o
   0  -6   9    10838.24    11706.85    182.10 o
   1  -6   9     1937.70     1962.37     52.16 o
   2  -6   9     2366.54     2560.46     47.42 o
   3  -6   9     5286.18     5171.09    118.66 o
   4  -6   9       75.58      104.99     14.77 o
   5  -6   9     5738.75     5780.78    171.91 o
   6  -6   9      841.28      859.66     64.11 o
   7  -6   9     1616.87     1636.01    131.09 o
   8  -6   9     2137.46     2592.84    165.92 o
   9  -6   9      904.44     1009.09    108.00 o
 -10  -5   9       97.00       69.44     59.97 o
  -9  -5   9     2460.17     2238.06    128.45 o
  -8  -5   9     1238.72     1272.85     47.51 o
  -7  -5   9     1286.53     1439.57     51.40 o
  -6  -5   9     4840.46     5200.19    135.37 o
  -5  -5   9      804.03      856.90     34.36 o
  -4  -5   9      639.06      884.06     30.89 o
  -3  -5   9      463.05      554.58     27.55 o
  -2  -5   9     6850.32     6776.72    169.28 o
  -1  -5   9    21742.98    21945.27    481.99 o
   0  -5   9      367.31      387.72     26.26 o
   1  -5   9     3275.92     3254.73    112.77 o
   2  -5   9     4586.29     4436.08     82.87 o
   3  -5   9     4191.70     4121.39     64.66 o
   4  -5   9     6694.21     6446.82    147.62 o
   5  -5   9     1836.39     1690.72     76.72 o
   6  -5   9     3204.81     3057.55    107.44 o
   7  -5   9     3374.11     3171.39    218.51 o
   8  -5   9      221.28      255.94     80.53 o
   9  -5   9     1450.86     1250.79    111.50 o
 -10  -4   9     1227.40     1228.91    119.85 o
  -9  -4   9      507.64      442.51     75.13 o
  -8  -4   9      375.57      438.80     29.44 o
  -7  -4   9     1801.36     1961.31     75.60 o
  -6  -4   9      135.53      210.65     20.54 o
  -5  -4   9    16724.51    17745.09    790.61 o
  -4  -4   9      649.78      773.59     24.95 o
  -3  -4   9      976.13     1136.49     40.00 o
  -2  -4   9     7565.37     8467.92    246.99 o
  -1  -4   9     2784.47     2485.72    105.73 o
   0  -4   9    29730.57    28337.13    830.13 o
   1  -4   9      280.91      225.75     18.01 o
   2  -4   9     3830.67     3827.66     78.31 o
   3  -4   9     6668.80     6199.38    125.49 o
   4  -4   9     1635.93     1555.32     47.58 o
   5  -4   9     4158.31     3879.07    139.08 o
   6  -4   9     1759.46     1824.76    123.05 o
   7  -4   9     1166.63     1073.53     54.26 o
   8  -4   9     1963.15     2318.98    144.83 o
   9  -4   9       44.61       -7.48     80.52 o
 -10  -3   9       25.43       28.33     44.40 o
  -9  -3   9     1093.26      954.90     66.93 o
  -8  -3   9     1325.19     1443.18     61.63 o
  -7  -3   9      502.28      498.97     29.18 o
  -6  -3   9    18685.27    22132.29   1311.11 o
  -5  -3   9      750.25      755.31     32.36 o
  -4  -3   9    23953.41    26277.42    853.58 o
  -3  -3   9      926.06      997.92     23.62 o
  -2  -3   9     2904.76     3062.76     56.77 o
  -1  -3   9     1938.42     2161.37     36.84 o
   0  -3   9     1417.59     1112.68     37.22 o
   1  -3   9    15985.65    13965.76    254.96 o
   2  -3   9    18481.30    17233.25    338.66 o
   3  -3   9      459.59      450.06     34.62 o
   4  -3   9     1867.45     1891.05     65.20 o
   5  -3   9       66.15      101.34     30.86 o
   6  -3   9     4243.80     4325.27    148.48 o
   7  -3   9      991.35      941.56     79.04 o
   8  -3   9      153.99      109.81     63.67 o
   9  -3   9     1128.51     1078.59    169.17 o
 -11  -2   9       15.71      -15.62     56.79 o
 -10  -2   9     5928.43     6176.68    499.84 o
  -9  -2   9      927.18      925.02     42.83 o
  -8  -2   9     1850.36     1936.82     71.85 o
  -7  -2   9     2041.10     2181.50    106.55 o
  -6  -2   9     4634.62     5190.11    208.66 o
  -5  -2   9    23030.36    24606.35    492.19 o
  -4  -2   9     2042.22     2373.77     97.94 o
  -3  -2   9    15002.89    15740.51    362.07 o
  -2  -2   9    11600.06    11858.58    394.75 o
  -1  -2   9     1864.72     1999.60     44.37 o
   0  -2   9     2493.88     2605.37     54.50 o
   1  -2   9      163.66      173.60     14.63 o
   2  -2   9    11205.79    10479.82    193.21 o
   3  -2   9     8890.59     7800.46    215.35 o
   4  -2   9      689.07      622.95     33.70 o
   5  -2   9     2283.86     2398.79    145.66 o
   6  -2   9       49.14       76.90     24.07 o
   7  -2   9     1917.26     1910.85    116.25 o
   8  -2   9      497.93      613.92    101.67 o
   9  -2   9      226.29      213.71     72.17 o
 -11  -1   9     3918.33     3460.76    363.49 o
 -10  -1   9       86.36       93.73     53.67 o
  -9  -1   9     3287.23     3429.26    125.73 o
  -8  -1   9      413.85      493.85     45.85 o
  -7  -1   9     3905.39     4261.00    123.46 o
  -6  -1   9    14142.01    15557.62    470.19 o
  -5  -1   9      277.42      310.51     49.13 o
  -4  -1   9    11533.88    12367.23    289.08 o
  -3  -1   9     6861.76     6612.46    124.50 o
  -2  -1   9     4291.36     4225.88    174.25 o
  -1  -1   9     9398.08     9366.35    372.04 o
   0  -1   9     1745.94     1502.28     50.01 o
   1  -1   9    13701.20    12360.41    324.85 o
   2  -1   9     2682.37     2552.06     82.65 o
   3  -1   9      776.96      717.87     31.48 o
   4  -1   9     2335.08     2053.05     65.02 o
   5  -1   9     8085.29     7970.58    215.99 o
   6  -1   9     3008.87     2993.54    118.67 o
   7  -1   9      150.95      129.29     40.18 o
   8  -1   9     2418.57     2754.96    157.38 o
   9  -1   9     1958.55     2286.33    221.33 o
 -11   0   9       59.65       30.78     76.31 o
 -10   0   9     5384.51     5606.88    479.21 o
  -9   0   9      278.75      194.75     63.98 o
  -8   0   9    11790.23    12383.25    375.96 o
  -7   0   9     3891.24     4131.59    114.68 o
  -6   0   9      485.12      560.97     44.37 o
  -5   0   9     2652.64     2900.59     69.86 o
  -4   0   9      710.32      772.97     32.87 o
  -3   0   9    21611.59    22378.92    674.34 o
  -2   0   9    13881.54    14056.94    855.04 o
  -1   0   9      177.26      262.84     16.87 o
   0   0   9     1827.97     1774.93     43.81 o
   1   0   9     1319.22     1352.77     33.54 o
   2   0   9     5425.93     4900.69     87.82 o
   3   0   9      433.59      459.58     27.64 o
   4   0   9       24.53       65.39     23.20 o
   5   0   9     2659.08     2786.23    108.56 o
   6   0   9     1040.34      993.45     50.20 o
   7   0   9      378.18      375.14     31.96 o
   8   0   9     1132.50     1340.97    137.83 o
   9   0   9     1020.98     1269.62    162.54 o
 -11   1   9     1648.63     1524.51    175.85 o
 -10   1   9      122.10      215.97     57.00 o
  -9   1   9     3035.54     2580.68    341.69 o
  -8   1   9     4727.19     4893.19    149.77 o
  -7   1   9     7883.40     8332.44    265.33 o
  -6   1   9     3199.88     3226.41    118.86 o
  -5   1   9      120.24      148.16     18.28 o
  -4   1   9     6328.87     6784.17    147.58 o
  -3   1   9     9877.51    10683.38    225.84 o
  -2   1   9     9892.37    10288.99    217.12 o
  -1   1   9     2604.06     2785.02     98.11 o
   0   1   9      131.01      100.41     21.29 o
   1   1   9     4828.79     4537.49     90.79 o
   2   1   9      281.55      249.91     32.27 o
   3   1   9     4491.90     4230.43     75.30 o
   4   1   9     4401.86     4391.69    117.74 o
   5   1   9        4.02        5.42     12.06 o
   6   1   9      513.13      528.69     99.59 o
   7   1   9      612.41      579.19     53.20 o
   8   1   9     2103.93     2281.00    154.91 o
   9   1   9     2017.95     2043.08    147.01 o
 -11   2   9     1008.77      875.61    186.17 o
 -10   2   9     1567.01     1403.45    152.21 o
  -9   2   9      325.64      187.55     53.91 o
  -8   2   9     1474.34     1571.71    110.00 o
  -7   2   9     7371.64     7127.63    274.34 o
  -6   2   9      330.75      345.58     23.98 o
  -5   2   9     3604.92     3580.74     99.40 o
  -4   2   9      810.36      696.51     29.27 o
  -3   2   9     2736.10     2858.11    131.63 o
  -2   2   9     1450.05     1495.02    105.06 o
  -1   2   9     1170.42      950.88     36.82 o
   0   2   9    13793.93    12791.43    280.38 o
   1   2   9     1150.90     1019.95     43.16 o
   2   2   9     2161.66     2175.71     62.39 o
   3   2   9     1023.40      969.90     43.32 o
   4   2   9     5218.00     4788.67    219.68 o
   5   2   9     7244.73     7437.06    234.75 o
   6   2   9      252.82      207.76     56.34 o
   7   2   9      788.32      870.15     62.86 o
   8   2   9     1927.22     2178.57    139.43 o
   9   2   9      516.11      763.67    138.61 o
 -11   3   9     1086.80      824.23    116.90 o
 -10   3   9       39.08      129.54     62.73 o
  -9   3   9     1261.10     1144.37    165.91 o
  -8   3   9     2683.97     2623.09    129.99 o
  -7   3   9      962.46     1016.51     41.61 o
  -6   3   9     3357.93     3465.22    136.42 o
  -5   3   9      804.99      861.44     41.11 o
  -4   3   9    16381.10    16974.99    373.00 o
  -3   3   9     2306.59     2245.13    144.31 o
  -2   3   9      530.23      549.02     25.37 o
  -1   3   9     2492.87     2901.71     70.96 o
   0   3   9      129.19      128.46     26.39 o
   1   3   9     4953.99     4524.97    172.96 o
   2   3   9     1740.63     1761.21     60.51 o
   3   3   9     2001.86     1997.72     79.33 o
   4   3   9     6067.94     5765.67    174.48 o
   5   3   9     2364.79     2552.32    210.87 o
   6   3   9     2059.75     2064.14     89.75 o
   7   3   9      644.35      702.20     45.65 o
   8   3   9      296.25      280.45     98.32 o
   9   3   9      805.32      856.32    153.32 o
 -10   4   9     1119.57     1033.66     85.49 o
  -9   4   9       59.30       94.46     45.54 o
  -8   4   9      650.64      617.53     57.52 o
  -7   4   9     2412.49     2233.70    116.49 o
  -6   4   9       66.98       41.59     31.95 o
  -5   4   9     8223.55     7968.18    531.65 o
  -4   4   9       17.06        1.11     24.97 o
  -3   4   9     1139.72     1073.50     38.85 o
  -2   4   9     1992.86     1810.39     56.81 o
  -1   4   9     1613.00     1831.50     66.59 o
   0   4   9    19807.25    20571.28    616.48 o
   1   4   9      238.11      208.75     32.79 o
   2   4   9     6639.46     6204.74    155.42 o
   3   4   9     9305.38     8476.97    214.36 o
   4   4   9     5206.67     4818.00    209.31 o
   5   4   9     5085.95     5169.43    194.30 o
   6   4   9      448.15      572.22     47.59 o
   7   4   9     3481.26     3680.49    142.52 o
   8   4   9      859.44      929.85    209.02 o
 -10   5   9      255.97       77.93     92.02 o
  -9   5   9     3069.78     2705.52    350.55 o
  -8   5   9      271.46      227.53     44.15 o
  -7   5   9       86.77       22.54     58.66 o
  -6   5   9     2007.32     1910.55     97.95 o
  -5   5   9      766.76      663.87     45.27 o
  -4   5   9     9665.05     9455.60    341.70 o
  -3   5   9     1708.00     1811.11     59.70 o
  -2   5   9     7134.28     7462.68    159.58 o
  -1   5   9    21433.53    20681.73    595.84 o
   0   5   9      414.16      412.14     27.79 o
   1   5   9     5803.68     5687.53    131.90 o
   2   5   9      538.95      575.60     47.82 o
   3   5   9     8238.80     7389.31    222.19 o
   4   5   9     8766.94     8419.79    268.31 o
   5   5   9      180.29      186.68     46.11 o
   6   5   9     5562.52     5581.39    274.03 o
   7   5   9      163.40      201.46     61.27 o
   8   5   9     1272.99     1496.24    133.07 o
 -10   6   9     1659.78     1519.33    150.68 o
  -9   6   9       78.60      120.74     87.97 o
  -8   6   9     3998.63     4112.38    189.97 o
  -7   6   9      639.45      776.27     70.31 o
  -6   6   9       54.66       62.42     39.61 o
  -5   6   9     4024.80     3983.23    115.99 o
  -4   6   9       49.52       53.91     24.88 o
  -3   6   9     7759.43     8159.81    199.93 o
  -2   6   9    14508.39    14566.29    284.55 o
  -1   6   9     2890.32     2909.70     83.25 o
   0   6   9    17245.66    17890.33    701.41 o
   1   6   9       31.02       32.64     24.97 o
   2   6   9    10807.64    10384.28    259.09 o
   3   6   9     1632.76     1319.90     61.36 o
   4   6   9      976.95      891.81    146.41 o
   5   6   9     3325.22     3665.96    229.78 o
   6   6   9       17.48       46.52     44.90 o
   7   6   9     2568.77     2968.61    152.55 o
   8   6   9      264.81      185.28     76.42 o
 -10   7   9       10.44      -27.63     61.42 o
  -9   7   9     4232.65     4243.52    241.35 o
  -8   7   9     1086.09     1089.19     92.25 o
  -7   7   9     1037.09      923.35     85.75 o
  -6   7   9     4084.17     4070.58    168.44 o
  -5   7   9       20.49       40.11     47.86 o
  -4   7   9     3002.81     3129.43    136.74 o
  -3   7   9     1592.61     1662.88     63.54 o
  -2   7   9    16731.71    16498.22    635.04 o
  -1   7   9    12574.93    12351.96    382.11 o
   0   7   9      408.46      434.30     33.82 o
   1   7   9     7024.35     6795.02    197.03 o
   2   7   9       91.78       82.81     34.08 o
   3   7   9     9799.05     9205.64    359.16 o
   4   7   9     1694.90     1776.88     93.29 o
   5   7   9      220.01      241.88     63.65 o
   6   7   9     4565.80     5254.40    197.48 o
   7   7   9      340.98      365.41     56.13 o
   8   7   9      569.00      993.98    113.79 o
 -10   8   9     1173.69     1217.64    108.00 o
  -9   8   9       45.61       61.13     92.92 o
  -8   8   9     2136.18     2017.72    155.43 o
  -7   8   9     1398.01     1379.28    119.94 o
  -6   8   9     3208.05     3445.55    168.71 o
  -5   8   9     9389.90     9711.89    310.50 o
  -4   8   9        9.42        0.96     28.81 o
  -3   8   9     4782.49     4845.58    138.22 o
  -2   8   9     1814.52     1735.35     70.07 o
  -1   8   9     2595.69     2569.08     86.35 o
   0   8   9    10723.94    10357.17    306.14 o
   1   8   9     1979.61     1848.55    133.69 o
   2   8   9     8197.87     7792.20    245.13 o
   3   8   9      833.93      794.72     66.19 o
   4   8   9     1110.08     1182.42     80.97 o
   5   8   9     1880.35     1928.82    109.58 o
   6   8   9      141.61      118.31     46.04 o
   7   8   9     1728.50     1915.06    241.45 o
  -9   9   9     1428.60     1176.41    118.79 o
  -8   9   9      162.95      143.40     64.21 o
  -7   9   9     5126.50     5093.82    270.03 o
  -6   9   9     3716.56     3678.85    173.16 o
  -5   9   9      111.18      217.21     58.20 o
  -4   9   9     4637.52     4456.40    191.06 o
  -3   9   9      540.13      539.51    127.90 o
  -2   9   9     5873.95     5688.55    255.83 o
  -1   9   9     1581.50     1506.85     59.18 o
   0   9   9      405.73      434.18     45.71 o
   1   9   9     9577.77     9390.80    414.51 o
   2   9   9     2421.45     2292.96    123.07 o
   3   9   9      681.28      619.22     59.39 o
   4   9   9      398.36      283.99     55.46 o
   5   9   9      846.44      866.14     90.25 o
   6   9   9     1705.91     2004.79    225.00 o
   7   9   9      475.68      441.28     81.45 o
  -9  10   9       38.23      154.52    193.40 o
  -8  10   9     1362.45     1467.97    111.24 o
  -7  10   9     1842.95     1913.54    150.24 o
  -6  10   9     5281.73     5781.01    288.30 o
  -5  10   9     4370.07     4013.31    229.16 o
  -4  10   9      519.10      692.65     67.31 o
  -3  10   9     3621.54     3539.53    168.56 o
  -2  10   9      900.35      926.64     73.01 o
  -1  10   9     1835.21     1944.16     99.18 o
   0  10   9     1274.75     1418.56    101.98 o
   1  10   9       18.69      -10.62     40.81 o
   2  10   9     3375.22     3279.69    170.17 o
   3  10   9     2908.21     3094.21    267.78 o
   4  10   9      295.67      215.84     58.48 o
   5  10   9     1093.93     1188.14    109.45 o
   6  10   9      256.03      504.98     58.74 o
  -8  11   9       27.82       65.86    226.71 o
  -7  11   9     3307.89     3598.86    185.14 o
  -6  11   9     2108.94     1978.56    127.81 o
  -5  11   9      548.12      606.00     84.64 o
  -4  11   9     3693.85     3726.60    206.72 o
  -3  11   9      216.96       98.12     96.21 o
  -2  11   9     1226.52     1036.39     71.67 o
  -1  11   9     1251.99     1113.63     77.01 o
   0  11   9      483.82      399.54     76.29 o
   1  11   9     3897.31     3655.55    172.56 o
   2  11   9     2069.81     1861.04    120.82 o
   3  11   9      146.41      100.72     72.89 o
   4  11   9     1491.42     1736.47    174.73 o
   5  11   9      211.11      249.43     66.61 o
   6  11   9      944.92     1143.75    128.23 o
  -8  12   9     2220.14     1803.10    148.68 o
  -7  12   9      356.12      332.25    105.97 o
  -6  12   9      631.49      712.58    104.46 o
  -5  12   9     1353.43     1584.24    172.76 o
  -4  12   9       95.51       39.88    176.69 o
  -3  12   9     2528.33     2815.33    176.37 o
  -2  12   9     2559.07     2403.84    141.03 o
  -1  12   9      433.59      512.75     77.88 o
   0  12   9     1002.52      801.15     84.99 o
   1  12   9      938.72      861.07    109.80 o
   2  12   9      483.61      663.97    113.04 o
   3  12   9      748.09      730.19     88.49 o
   4  12   9      187.67      209.51    132.12 o
   5  12   9     1530.68     1693.08    127.52 o
  -7  13   9     1059.24     1309.70    196.60 o
  -6  13   9      757.73      720.11     89.02 o
  -5  13   9      797.39      718.24    101.84 o
  -4  13   9     2630.98     2556.54    183.35 o
  -3  13   9        5.76      -42.22     81.56 o
  -2  13   9      290.72      405.81     63.82 o
  -1  13   9      519.72      541.21     54.14 o
   0  13   9       93.86       86.95     63.70 o
   1  13   9     1486.40     1135.46    103.71 o
   2  13   9        5.44      106.12     57.83 o
   3  13   9     1009.35     1032.40    175.73 o
   4  13   9     1292.22     1546.69    232.39 o
  -6  14   9      384.57      463.84     84.33 o
  -5  14   9      705.99      715.82    133.09 o
  -4  14   9      367.62      153.30     71.53 o
  -3  14   9     1317.78     1053.48     94.62 o
  -2  14   9      281.12      270.18    104.14 o
  -1  14   9      319.22      439.76     63.57 o
   0  14   9     1767.81     2034.29    145.57 o
   1  14   9        2.93      117.46     59.80 o
   2  14   9     1091.98     1304.08    117.19 o
   3  14   9       70.82       71.80     55.45 o
  -5  15   9      428.41      480.42     82.17 o
  -4  15   9     1958.88     2268.61    269.52 o
  -3  15   9        6.68     -124.31    124.31 o
  -2  15   9      727.31      753.40    164.51 o
  -1  15   9      294.97      442.30    150.82 o
   0  15   9      255.37      215.57    144.96 o
   1  15   9     1004.84     1236.08    126.63 o
   2  15   9        9.86      -65.10     65.10 o
  -3  16   9     1486.91     1594.00    128.44 o
  -2  16   9      126.27      200.37     93.93 o
  -1  16   9     1468.16     1537.10    134.87 o
   0  16   9      941.12      923.82    116.13 o
  -4 -16  10     1189.64      882.00    296.89 o
  -3 -16  10      727.46      936.83    125.74 o
  -2 -16  10      567.74      894.06    131.23 o
  -1 -16  10     2569.06     2826.41    228.79 o
   0 -16  10      212.83      195.97     89.40 o
   1 -16  10     1943.39     1956.80    228.91 o
   2 -16  10     1062.49     1197.11    147.59 o
   3 -16  10       91.09     -124.73    124.73 o
  -5 -15  10     2531.40     2468.43    212.05 o
  -4 -15  10      591.73      697.46    114.26 o
  -3 -15  10     1243.73     1171.22    147.77 o
  -2 -15  10     2358.34     2177.13    186.65 o
  -1 -15  10        0.21        5.24     87.41 o
   0 -15  10     1168.73     1249.77    146.07 o
   1 -15  10     1235.85     1614.62    162.43 o
   2 -15  10     1018.29     1223.77    157.96 o
   3 -15  10     2979.74     3191.79    271.90 o
   4 -15  10       65.01      158.17     47.99 o
  -5 -14  10       11.67      -62.49     81.55 o
  -4 -14  10     1524.81     1547.59    174.54 o
  -3 -14  10     1153.05     1258.90    131.38 o
  -2 -14  10       89.99      215.58     53.42 o
  -1 -14  10     1911.84     1872.41    110.39 o
   0 -14  10      710.55      664.77    121.51 o
   1 -14  10     1120.19     1107.66    132.61 o
   2 -14  10     6507.71     7598.19    430.11 o
   3 -14  10      154.64      177.44     44.45 o
   4 -14  10     1274.38     1438.34     91.51 o
   5 -14  10       11.93       25.01     79.78 o
  -6 -13  10      114.10      163.44     90.43 o
  -5 -13  10     1525.14     1872.27    194.32 o
  -4 -13  10       91.28      122.49     48.32 o
  -3 -13  10     1726.19     1888.44    114.58 o
  -2 -13  10     4043.56     3778.68    170.62 o
  -1 -13  10       63.38      -39.45     69.55 o
   0 -13  10     1490.56     1616.71    109.98 o
   1 -13  10      626.02      727.24     68.36 o
   2 -13  10      104.74      125.80     24.51 o
   3 -13  10     2194.33     2308.50    147.22 o
   4 -13  10       94.11      122.87     42.75 o
   5 -13  10     2533.59     2606.41    132.15 o
   6 -13  10      466.35      429.58    115.12 o
  -7 -12  10      302.35      274.08     46.04 o
  -6 -12  10     4284.27     4312.37    270.97 o
  -5 -12  10       14.59       -3.11     50.20 o
  -4 -12  10      668.45      780.67     76.02 o
  -3 -12  10     1865.92     2042.67    112.08 o
  -2 -12  10      344.23      358.16     63.11 o
  -1 -12  10     3097.56     3185.48    120.36 o
   0 -12  10      318.17      271.85     64.61 o
   1 -12  10      241.32      443.99    181.59 o
   2 -12  10     1292.46     1147.27     70.42 o
   3 -12  10      216.76      175.45     37.02 o
   4 -12  10     3294.38     3190.44    265.63 o
   5 -12  10      230.48      388.24    100.85 o
   6 -12  10     1977.48     2047.02    134.57 o
  -8 -11  10     1037.06     1066.68    100.98 o
  -7 -11  10     3086.90     3206.78    298.94 o
  -6 -11  10      138.03      165.72     49.67 o
  -5 -11  10      392.51      446.46     51.05 o
  -4 -11  10       31.21       55.65    103.82 o
  -3 -11  10      362.87      411.45     62.15 o
  -2 -11  10     3344.38     3388.84    137.05 o
  -1 -11  10       91.24       65.94     40.85 o
   0 -11  10     3327.64     3351.88    157.85 o
   1 -11  10      643.19      668.12    160.30 o
   2 -11  10      150.16      162.22     27.60 o
   3 -11  10      373.89      327.90     23.44 o
   4 -11  10      131.07      187.31     40.99 o
   5 -11  10     3749.68     3787.02    196.57 o
   6 -11  10      578.92      636.92    189.72 o
   7 -11  10      874.58      876.47    115.39 o
  -8 -10  10      216.34      193.27     50.19 o
  -7 -10  10     1357.95     1328.65     70.43 o
  -6 -10  10     2622.45     2877.98    203.69 o
  -5 -10  10      482.88      555.79     39.53 o
  -4 -10  10      812.56      767.06     61.54 o
  -3 -10  10      373.88      472.05     56.01 o
  -2 -10  10      507.32      513.23     41.63 o
  -1 -10  10     1301.71     1430.49    120.86 o
   0 -10  10       20.76       32.26     26.77 o
   1 -10  10     4124.58     4425.13    259.92 o
   2 -10  10      335.65      311.48     26.37 o
   3 -10  10       79.11       64.03     14.24 o
   4 -10  10     2069.82     1994.30     83.81 o
   5 -10  10       15.71      -16.65     46.86 o
   6 -10  10     3903.18     4172.82    232.26 o
   7 -10  10     1197.39     1183.33    143.31 o
  -9  -9  10      133.75      151.02     76.48 o
  -8  -9  10     1400.33     1274.35    105.81 o
  -7  -9  10     2326.06     2223.39     86.76 o
  -6  -9  10      113.20      150.55     18.22 o
  -5  -9  10     3333.36     3306.82    307.86 o
  -4  -9  10     2168.14     2041.34     87.16 o
  -3  -9  10      743.19      792.84     50.24 o
  -2  -9  10      254.12      407.47     42.13 o
  -1  -9  10     1037.16     1039.90     57.88 o
   0  -9  10    11947.50    11889.58    332.83 o
   1  -9  10     3405.60     3384.42     82.83 o
   2  -9  10     2588.14     2155.30    189.32 o
   3  -9  10     1905.43     1924.67     78.01 o
   4  -9  10      101.34       79.62     18.80 o
   5  -9  10     3250.36     3389.60    187.51 o
   6  -9  10      168.49      285.86     42.10 o
   7  -9  10     1967.04     2146.64    209.58 o
  -9  -8  10      766.97      787.69     85.07 o
  -8  -8  10     1319.38     1453.66    123.17 o
  -7  -8  10      454.04      458.51     31.62 o
  -6  -8  10      859.63      840.88     41.83 o
  -5  -8  10       21.32       22.02     24.43 o
  -4  -8  10     7348.88     6970.30    317.94 o
  -3  -8  10     2498.92     2325.89     93.36 o
  -2  -8  10      715.40      821.09     47.20 o
  -1  -8  10     1560.15     1741.10     70.56 o
   0  -8  10      389.46      439.15     40.56 o
   1  -8  10    16185.20    16426.69    400.30 o
   2  -8  10     3466.80     3451.57    133.98 o
   3  -8  10     2389.30     2374.64     53.67 o
   4  -8  10     2207.04     2094.03     59.42 o
   5  -8  10       96.02       99.11     31.89 o
   6  -8  10     1349.32     1388.29     63.13 o
   7  -8  10     1512.74     1467.72    180.11 o
   8  -8  10      426.76      343.38     97.58 o
 -10  -7  10      595.65      563.50     91.76 o
  -9  -7  10      628.19      606.49     76.11 o
  -8  -7  10      534.97      550.72     54.44 o
  -7  -7  10      886.83      915.16     47.20 o
  -6  -7  10      780.27      767.80     34.05 o
  -5  -7  10    13622.37    14134.99    615.57 o
  -4  -7  10     2469.45     2421.24    101.65 o
  -3  -7  10    10560.78    10787.65    255.46 o
  -2  -7  10     1682.46     1713.39     94.73 o
  -1  -7  10     1457.77     1508.11    124.25 o
   0  -7  10     7533.96     7646.22    255.30 o
   1  -7  10      298.97      330.17     24.55 o
   2  -7  10    10375.13    10492.39    194.36 o
   3  -7  10     8379.20     7958.07    151.62 o
   4  -7  10     1249.14     1213.23     35.34 o
   5  -7  10     1219.69     1227.50     54.31 o
   6  -7  10       20.85       55.90     31.52 o
   7  -7  10     1803.02     1710.36    228.85 o
   8  -7  10     1637.14     1833.60    212.70 o
  -9  -6  10     2549.95     2683.37    182.26 o
  -8  -6  10     3753.05     3938.15    117.61 o
  -7  -6  10      498.46      479.95     50.71 o
  -6  -6  10     2466.89     2510.44    127.70 o
  -5  -6  10      161.04      154.79     14.92 o
  -4  -6  10    17755.82    19068.68    409.25 o
  -3  -6  10     7391.40     7250.79    147.28 o
  -2  -6  10     7611.85     7682.28    199.56 o
  -1  -6  10    13385.28    13468.51    529.15 o
   0  -6  10     2028.71     1901.61     53.95 o
   1  -6  10     4443.90     4256.55    252.52 o
   2  -6  10     2093.90     2227.05     70.79 o
   3  -6  10     6446.31     6309.07    102.72 o
   4  -6  10     9349.95     9192.56    205.15 o
   5  -6  10      178.28      172.57     35.52 o
   6  -6  10      896.86      959.98     56.18 o
   7  -6  10      381.25      421.91     59.85 o
   8  -6  10      615.59      524.46     78.94 o
 -10  -5  10     1587.38     1349.84    120.50 o
  -9  -5  10      659.89      763.61     58.65 o
  -8  -5  10     2704.20     2853.25    106.37 o
  -7  -5  10     1741.87     1952.33     64.26 o
  -6  -5  10      801.27      932.02     30.64 o
  -5  -5  10     9505.31    10509.71    346.51 o
  -4  -5  10      825.63      948.41     39.78 o
  -3  -5  10    13386.40    13301.85    319.53 o
  -2  -5  10    12529.13    12552.87    476.33 o
  -1  -5  10     3187.88     3306.34    115.80 o
   0  -5  10     3642.74     3601.69     95.68 o
   1  -5  10     1038.02      971.88     35.18 o
   2  -5  10     5093.58     4878.27    112.18 o
   3  -5  10     7277.49     6893.76    200.30 o
   4  -5  10      302.64      406.88     46.50 o
   5  -5  10     1874.99     1940.37     64.21 o
   6  -5  10      109.46       48.83     27.08 o
   7  -5  10      913.14      931.62     89.61 o
   8  -5  10      738.69      818.72    315.86 o
 -10  -4  10       89.49       47.57     53.90 o
  -9  -4  10     2958.84     3200.34    335.07 o
  -8  -4  10     1032.26     1118.71     76.86 o
  -7  -4  10     5946.65     6235.93    177.61 o
  -6  -4  10     8290.14     9352.15    349.08 o
  -5  -4  10       38.57       58.69     17.75 o
  -4  -4  10     1683.43     1852.87     58.13 o
  -3  -4  10     1489.13     1567.82     87.94 o
  -2  -4  10     6902.21     7061.95    160.07 o
  -1  -4  10    28692.05    27157.36    824.40 o
   0  -4  10     2108.25     2066.95     41.19 o
   1  -4  10     4910.57     4647.09     82.06 o
   2  -4  10      115.62      104.21     31.17 o
   3  -4  10     2444.89     2490.74     61.91 o
   4  -4  10     5293.45     5100.31    180.85 o
   5  -4  10      588.79      678.53     53.64 o
   6  -4  10     2884.51     2564.86    143.87 o
   7  -4  10      307.97      290.09     32.84 o
   8  -4  10      247.49      356.26    105.50 o
 -10  -3  10     3507.96     3364.93    339.28 o
  -9  -3  10       95.49      100.64     50.67 o
  -8  -3  10     1535.40     1718.43     94.55 o
  -7  -3  10     4981.69     5353.33    190.22 o
  -6  -3  10     1643.49     1986.60     75.50 o
  -5  -3  10    12600.14    14434.21    372.98 o
  -4  -3  10       11.61       28.05     16.83 o
  -3  -3  10     2097.14     2331.55     76.68 o
  -2  -3  10    14383.21    14807.08    254.32 o
  -1  -3  10     4144.87     3957.73    118.83 o
   0  -3  10    11504.99    10813.34    216.82 o
   1  -3  10       22.35       43.51     11.65 o
   2  -3  10     5543.20     5205.87    150.51 o
   3  -3  10     1525.82     1693.96     78.66 o
   4  -3  10      448.90      421.05     28.73 o
   5  -3  10     3956.19     3841.23    124.10 o
   6  -3  10      726.01      733.90     38.90 o
   7  -3  10     1091.33      991.99     75.51 o
   8  -3  10      273.58      441.96    145.02 o
   9  -3  10      196.66      264.53     80.54 o
 -10  -2  10        2.51       42.29     44.25 o
  -9  -2  10     4132.70     4245.83    120.69 o
  -8  -2  10      214.78      310.94     81.24 o
  -7  -2  10      433.01      474.43     30.53 o
  -6  -2  10     7479.05     8746.78    224.99 o
  -5  -2  10       62.89      149.22     24.04 o
  -4  -2  10    11324.04    12429.43    222.00 o
  -3  -2  10      560.43      551.30     24.32 o
  -2  -2  10     1538.81     1750.11     56.23 o
  -1  -2  10     8613.25     8740.27    209.86 o
   0  -2  10      852.21      815.75     25.15 o
   1  -2  10    15886.69    14095.17    229.14 o
   2  -2  10     2782.71     2476.96     57.02 o
   3  -2  10     1650.13     1507.63     78.24 o
   4  -2  10      405.13      493.22     34.09 o
   5  -2  10      228.00      315.80     46.19 o
   6  -2  10     3590.11     3481.47    108.90 o
   7  -2  10      854.83      718.79     99.33 o
   8  -2  10      506.52      628.41    110.09 o
   9  -2  10      687.86      572.71     87.42 o
 -11  -1  10     1574.18     2048.38    302.42 o
 -10  -1  10     3552.77     3583.93    312.67 o
  -9  -1  10      458.44      388.54     42.01 o
  -8  -1  10      822.18      831.84     76.95 o
  -7  -1  10     3574.96     3757.54    128.49 o
  -6  -1  10     1104.67     1132.42     50.21 o
  -5  -1  10     9552.12    11039.03    420.65 o
  -4  -1  10       28.38       60.62     16.55 o
  -3  -1  10    10524.76    11551.50    280.14 o
  -2  -1  10     5460.35     5215.06    185.07 o
  -1  -1  10      282.28      284.38     26.94 o
   0  -1  10     6173.90     5529.29    188.56 o
   1  -1  10      524.81      454.03     21.80 o
   2  -1  10     9329.70     8350.77    157.09 o
   3  -1  10     2377.27     2342.98     73.44 o
   4  -1  10     2523.92     2443.02     76.54 o
   5  -1  10     5507.74     5264.09    168.55 o
   6  -1  10      156.49      229.93     72.26 o
   7  -1  10     1357.50     1290.30     67.32 o
   8  -1  10      491.82      594.43    176.59 o
   9  -1  10       44.60      109.66    122.25 o
 -11   0  10     1090.19      713.73     97.14 o
 -10   0  10     1033.19     1257.14    133.29 o
  -9   0  10     3138.56     2960.28    214.64 o
  -8   0  10      808.23      861.71     58.72 o
  -7   0  10      880.79     1010.15     43.91 o
  -6   0  10     3578.49     3664.36    151.55 o
  -5   0  10       11.91       62.36     20.87 o
  -4   0  10    14215.98    15852.75    643.99 o
  -3   0  10     4440.42     4379.62    227.15 o
  -2   0  10     6981.94     7385.55    183.41 o
  -1   0  10     1752.63     1659.37     75.63 o
   0   0  10     2376.81     2155.05     76.35 o
   1   0  10    11000.28    10504.44    196.30 o
   2   0  10     6570.33     6006.44    117.88 o
   3   0  10     3754.66     3493.81     73.50 o
   4   0  10     3613.47     3521.48    139.31 o
   5   0  10       25.13       25.24     43.13 o
   6   0  10     4874.21     4907.27    186.05 o
   7   0  10       45.40       28.22     31.00 o
   8   0  10      917.52      979.75     99.60 o
   9   0  10      863.28     1099.93    148.49 o
 -11   1  10      292.13      310.47    142.15 o
 -10   1  10     1575.83     1386.39    188.67 o
  -9   1  10       23.23       44.55     37.87 o
  -8   1  10     6095.66     6553.08    270.97 o
  -7   1  10     3707.97     3819.58    122.51 o
  -6   1  10       68.33      142.93     21.58 o
  -5   1  10      243.18      316.09     26.05 o
  -4   1  10      375.53      377.36     29.83 o
  -3   1  10    13320.87    13966.11    285.07 o
  -2   1  10     7041.23     7227.69    253.79 o
  -1   1  10     1553.75     1630.93    106.78 o
   0   1  10     2975.61     2975.59     65.25 o
   1   1  10     2048.95     1941.31     53.79 o
   2   1  10     3049.82     2839.43     92.37 o
   3   1  10     1760.89     1643.21     39.35 o
   4   1  10     2583.23     2473.10    101.66 o
   5   1  10    10016.74    10259.75    312.55 o
   6   1  10       44.92      103.78     40.28 o
   7   1  10     3030.55     3071.99    199.24 o
   8   1  10      486.31      605.52    125.71 o
 -10   2  10       51.05        3.58     44.88 o
  -9   2  10     2071.28     1966.33    111.20 o
  -8   2  10       28.26       69.85     44.29 o
  -7   2  10     8496.10     9023.00    313.85 o
  -6   2  10     1817.53     1639.17    111.12 o
  -5   2  10     1993.31     1738.92    163.40 o
  -4   2  10      248.26      314.12     26.27 o
  -3   2  10     1767.63     1722.93     61.31 o
  -2   2  10     3525.54     3358.23    100.76 o
  -1   2  10    14376.10    14336.66    320.05 o
   0   2  10       43.43       44.88     20.86 o
   1   2  10     7999.43     7583.94    152.06 o
   2   2  10      275.73      243.74     20.72 o
   3   2  10     6520.54     6262.85    144.70 o
   4   2  10     6297.61     6492.54    190.84 o
   5   2  10     1693.99     1798.84     68.36 o
   6   2  10     4103.13     4320.11    157.03 o
   7   2  10      247.51      285.39     55.07 o
   8   2  10     2766.31     3136.78    210.95 o
 -10   3  10      300.79      319.74     70.07 o
  -9   3  10       33.87      136.41     51.04 o
  -8   3  10     4284.80     4280.26    432.80 o
  -7   3  10     2508.70     2292.74    113.68 o
  -6   3  10      774.10      898.58    118.09 o
  -5   3  10      805.91      767.03     31.61 o
  -4   3  10      431.41      398.75     30.02 o
  -3   3  10     3629.02     3870.27     93.43 o
  -2   3  10     1952.78     2189.13     53.95 o
  -1   3  10    10087.05     9766.23    230.38 o
   0   3  10    20877.77    20696.43    416.02 o
   1   3  10      512.20      454.54     43.54 o
   2   3  10     3025.29     3026.76    140.16 o
   3   3  10     1092.15     1063.86     56.64 o
   4   3  10     3039.54     2983.93     77.75 o
   5   3  10     5102.58     5043.77    334.89 o
   6   3  10       14.93        1.88     21.04 o
   7   3  10     3226.42     3561.10    157.75 o
   8   3  10     1858.56     2317.52    164.66 o
 -10   4  10       28.67      105.67     66.38 o
  -9   4  10     1268.77     1177.14    236.11 o
  -8   4  10      520.01      447.60     41.38 o
  -7   4  10     1834.06     1776.61    143.30 o
  -6   4  10     2174.77     1980.66    150.43 o
  -5   4  10      815.51      825.96     42.34 o
  -4   4  10     7151.23     7388.89    181.24 o
  -3   4  10     1367.42     1314.32     45.95 o
  -2   4  10      758.73      875.20     49.15 o
  -1   4  10     1678.53     1806.76     56.82 o
   0   4  10     4035.22     4123.90     95.68 o
   1   4  10     9657.61     9199.25    213.82 o
   2   4  10      878.90      822.91     43.27 o
   3   4  10     3911.03     3744.67    115.41 o
   4   4  10     5795.71     5484.49    178.69 o
   5   4  10     3709.83     4293.02    138.92 o
   6   4  10     2418.40     2725.80    123.93 o
   7   4  10      340.48      571.17     62.16 o
   8   4  10     1737.68     1639.34    149.71 o
 -10   5  10     1083.81     1153.80    122.32 o
  -9   5  10       73.52       45.09     46.62 o
  -8   5  10      473.61      494.46     57.25 o
  -7   5  10      553.15      515.76     56.93 o
  -6   5  10     7136.54     7446.61    299.69 o
  -5   5  10    13906.44    13687.44    467.07 o
  -4   5  10      162.20       94.06     24.79 o
  -3   5  10     1071.48     1122.86     52.40 o
  -2   5  10      292.68      353.61     38.71 o
  -1   5  10     5009.17     5252.64    160.01 o
   0   5  10    15624.38    15786.72    419.65 o
   1   5  10      665.44      713.41     39.94 o
   2   5  10     7720.91     7044.75    183.53 o
   3   5  10     5193.09     4885.34    164.03 o
   4   5  10      831.32      724.80     64.61 o
   5   5  10     1576.61     1657.58    115.68 o
   6   5  10      355.42      381.13     46.32 o
   7   5  10     3306.69     3704.50    215.84 o
   8   5  10      788.22      893.15    107.44 o
 -10   6  10      685.31      758.93    116.12 o
  -9   6  10     2632.38     2682.59    180.47 o
  -8   6  10      244.59      319.28     99.58 o
  -7   6  10      309.57      155.17     57.01 o
  -6   6  10     3273.70     3333.98    134.47 o
  -5   6  10     6919.90     6690.89    235.65 o
  -4   6  10    17290.33    17593.43    454.46 o
  -3   6  10      109.57      124.86     40.12 o
  -2   6  10     1812.95     1962.27     54.21 o
  -1   6  10     3659.95     3916.74    115.77 o
   0   6  10     2562.49     2365.77     71.01 o
   1   6  10     8758.32     8451.77    315.16 o
   2   6  10     1471.44     1364.37     71.20 o
   3   6  10     4359.14     4180.82    227.98 o
   4   6  10     3645.34     3663.80    169.34 o
   5   6  10       39.17      111.85     58.40 o
   6   6  10     2163.13     2375.41    126.20 o
   7   6  10       26.38       80.10     72.43 o
 -10   7  10     2245.70     2230.86    145.95 o
  -9   7  10      267.82      262.16     67.25 o
  -8   7  10     5544.24     5599.45    225.20 o
  -7   7  10      206.45      199.87     56.64 o
  -6   7  10     1659.61     1900.32    114.20 o
  -5   7  10     9946.12     9432.05    324.71 o
  -4   7  10       65.42       35.97     42.24 o
  -3   7  10    11788.85    11933.29    349.04 o
  -2   7  10     1600.79     1584.03     48.52 o
  -1   7  10     2673.50     2691.66     82.15 o
   0   7  10     1426.91     1495.86     58.56 o
   1   7  10      261.92      249.48     39.04 o
   2   7  10     5945.02     5127.19    200.31 o
   3   7  10     2970.63     2710.96    131.46 o
   4   7  10      319.43      438.74     59.08 o
   5   7  10      904.01      823.63     81.19 o
   6   7  10       14.65       74.76     67.58 o
   7   7  10     1805.12     2211.81    204.76 o
  -9   8  10     3742.24     3523.81    221.44 o
  -8   8  10       49.96      139.18     63.11 o
  -7   8  10     4484.45     4403.94    199.76 o
  -6   8  10     2230.74     2121.65    207.46 o
  -5   8  10      751.94      863.01    102.61 o
  -4   8  10     3140.35     3380.64    172.94 o
  -3   8  10       96.94       63.42     32.72 o
  -2   8  10    10935.95    11145.97    257.62 o
  -1   8  10     7633.56     7892.36    215.79 o
   0   8  10      158.49      171.37     31.69 o
   1   8  10     3954.32     3801.69    162.95 o
   2   8  10       92.22       73.65    148.46 o
   3   8  10     2713.62     2498.62    123.37 o
   4   8  10      632.21      637.71     80.62 o
   5   8  10      397.66      422.18     83.31 o
   6   8  10     1686.82     1859.28    115.62 o
   7   8  10      132.29      137.31     75.63 o
  -9   9  10       58.22      105.13     75.86 o
  -8   9  10     5517.88     5827.41    268.80 o
  -7   9  10      452.03      237.66     73.97 o
  -6   9  10     2966.18     3057.36    162.79 o
  -5   9  10     2235.19     2107.90    121.51 o
  -4   9  10       29.13       -0.91     50.16 o
  -3   9  10    10413.50    11430.80    391.79 o
  -2   9  10     1366.26     1323.60     85.95 o
  -1   9  10     4170.55     3907.80    256.57 o
   0   9  10      178.59      151.57     46.65 o
   1   9  10       30.06       -9.08     61.37 o
   2   9  10     3330.31     2868.35    184.80 o
   3   9  10       43.62      102.36     52.88 o
   4   9  10      479.24      480.70     60.32 o
   5   9  10      700.81      720.19    256.60 o
   6   9  10       68.88      120.23     43.14 o
  -8  10  10      375.58      234.14     69.99 o
  -7  10  10     4535.07     4540.84    257.73 o
  -6  10  10     2277.93     2196.23    122.57 o
  -5  10  10     1757.60     1691.68    103.89 o
  -4  10  10     2383.72     2266.53    182.81 o
  -3  10  10      229.56      321.04     63.09 o
  -2  10  10     3761.94     3360.99    137.95 o
  -1  10  10      951.93      853.26     75.26 o
   0  10  10      551.93      735.13     81.76 o
   1  10  10     1122.26     1089.73     86.52 o
   2  10  10        2.88       67.49     46.25 o
   3  10  10      673.42      674.68    129.91 o
   4  10  10      273.34      279.19     79.06 o
   5  10  10      588.97      596.09     78.67 o
   6  10  10      912.70      959.32     79.40 o
  -8  11  10      584.04      364.06     77.82 o
  -7  11  10      417.36      278.22     79.41 o
  -6  11  10     3545.55     3616.24    190.91 o
  -5  11  10     1960.10     2042.54    131.82 o
  -4  11  10      250.36      196.61    115.43 o
  -3  11  10     2942.44     2988.80    150.69 o
  -2  11  10       58.32      -26.13     49.95 o
  -1  11  10      480.25      452.56     84.03 o
   0  11  10     1255.18     1282.04    170.20 o
   1  11  10      345.99      316.25     59.05 o
   2  11  10     1924.44     1891.43    115.38 o
   3  11  10      195.98      206.85     58.94 o
   4  11  10     1017.42     1100.25    100.33 o
   5  11  10     1370.11     1725.45    128.44 o
  -7  12  10     1619.13     1529.11    112.28 o
  -6  12  10      694.09      630.45     81.68 o
  -5  12  10     1248.21     1443.12    217.67 o
  -4  12  10     2780.65     2700.99    166.79 o
  -3  12  10      126.98      211.06     82.80 o
  -2  12  10     1322.75     1536.65    103.34 o
  -1  12  10      559.46      572.63     74.90 o
   0  12  10      957.22     1223.20    104.60 o
   1  12  10     1632.09     1475.95    245.85 o
   2  12  10        0.79       -0.52     54.10 o
   3  12  10      812.36      926.47     82.65 o
   4  12  10      684.85      668.59     80.17 o
  -7  13  10      892.97      894.26     98.08 o
  -6  13  10      225.46      300.95     70.29 o
  -5  13  10      850.26      838.14     87.98 o
  -4  13  10      964.02      920.20    115.93 o
  -3  13  10     3067.18     3341.70    168.22 o
  -2  13  10      789.33      920.49    133.20 o
  -1  13  10      719.20      673.30     78.98 o
   0  13  10     1570.46     1419.09    120.73 o
   1  13  10      707.91      877.12     96.71 o
   2  13  10     1199.23     1356.34    125.13 o
   3  13  10      149.05      269.36    201.83 o
   4  13  10     1772.49     1718.78    316.66 o
  -5  14  10       62.43       36.75     88.82 o
  -4  14  10     1328.48     1337.94    127.58 o
  -3  14  10       89.88      148.52     73.74 o
  -2  14  10     2193.78     2265.90    272.52 o
  -1  14  10     1826.74     2062.95    218.48 o
   0  14  10     1252.65     1148.72    108.16 o
   1  14  10     2049.20     2014.18    153.62 o
   2  14  10       86.49      158.40     70.38 o
   3  14  10     1659.28     1683.41    206.01 o
  -4  15  10      313.67      285.93     99.37 o
  -3  15  10     1945.89     1944.10    195.48 o
  -2  15  10      108.73       46.81     90.91 o
  -1  15  10     2197.46     2381.19    145.62 o
   0  15  10     2470.35     2490.44    170.17 o
   1  15  10      140.62      213.29     73.43 o
  -3 -16  11      603.51      556.49    113.02 o
  -2 -16  11      249.30      246.62     77.06 o
  -1 -16  11      442.97      307.42    220.52 o
   0 -16  11     1904.45     2270.82    199.29 o
   1 -16  11      156.77       44.29    102.15 o
   2 -16  11      330.55     -145.46    145.46 o
  -4 -15  11     1414.49     1477.06    144.89 o
  -3 -15  11      265.06      517.67    115.65 o
  -2 -15  11      710.62      725.27    107.08 o
   0 -15  11        3.34      -53.69     79.70 o
   1 -15  11     1081.68      924.14    127.41 o
   2 -15  11      580.04      562.55    136.80 o
   3 -15  11       83.97      124.15     88.45 o
  -5 -14  11     1725.86     2420.65    225.30 o
  -4 -14  11      334.96      395.59    133.61 o
  -3 -14  11      988.40      945.28     90.35 o
  -2 -14  11     2550.48     2595.88    136.00 o
  -1 -14  11      251.73      176.75     56.73 o
   0 -14  11     1009.17      932.53    160.11 o
   1 -14  11       28.11      -32.23     70.15 o
   2 -14  11     1771.06     1507.94    177.74 o
   3 -14  11     2027.38     2200.08    194.27 o
   4 -14  11       38.70       35.72    106.85 o
  -6 -13  11     2309.06     2403.91    231.37 o
  -5 -13  11       76.91       87.90     99.10 o
  -4 -13  11     1561.83     1602.91    100.51 o
  -3 -13  11     2271.05     2383.51    131.66 o
  -2 -13  11      703.30      612.39    123.89 o
  -1 -13  11     1145.38     1067.77     81.61 o
   0 -13  11      683.06      716.14     53.07 o
   1 -13  11     2191.27     2128.67    115.44 o
   2 -13  11     2644.96     2740.54    152.88 o
   3 -13  11      392.83      383.62     40.06 o
   4 -13  11      802.87      753.77     66.81 o
   5 -13  11        4.32       50.44     45.60 o
  -7 -12  11     1953.43     1394.75    181.42 o
  -6 -12  11      483.92      659.82     77.07 o
  -5 -12  11     3591.95     3759.15    172.16 o
  -4 -12  11       20.98       -7.81     50.69 o
  -3 -12  11     1475.80     1273.13    265.16 o
  -2 -12  11     3943.76     4019.51    269.68 o
  -1 -12  11       46.45        1.26     55.00 o
   0 -12  11     2994.72     3058.48    111.39 o
   1 -12  11     1225.45     1165.45     90.53 o
   2 -12  11     2488.50     2270.43    106.96 o
   3 -12  11     2337.19     2260.19    172.74 o
   4 -12  11     1171.13     1297.33    122.49 o
   5 -12  11     1320.48     1389.69    110.78 o
   6 -12  11      168.57      167.61     59.42 o
  -8 -11  11      466.30      624.53     81.15 o
  -7 -11  11      137.44      162.24     94.12 o
  -6 -11  11     3577.85     3840.93    296.97 o
  -5 -11  11        6.29       74.19     46.84 o
  -4 -11  11     2160.88     1998.56    146.30 o
  -3 -11  11     1859.43     1923.03    118.30 o
  -2 -11  11      615.16      738.19     64.49 o
  -1 -11  11     1608.68     1418.05    141.40 o
   0 -11  11       10.52       78.17     63.81 o
   1 -11  11     3844.94     3740.37    179.97 o
   2 -11  11     1703.00     1680.56     52.90 o
   3 -11  11     1827.10     1824.02     92.06 o
   4 -11  11     3597.10     3585.02    145.72 o
   5 -11  11      170.04      198.96     39.63 o
   6 -11  11     1362.89     1479.56    198.37 o
  -8 -10  11      109.82       65.29     55.32 o
  -7 -10  11     2060.60     2154.90    297.40 o
  -6 -10  11      113.77       59.81     22.98 o
  -5 -10  11     1380.73     1306.58    125.36 o
  -4 -10  11      672.31      870.40     95.67 o
  -3 -10  11     3132.03     3029.75    125.74 o
  -2 -10  11     3809.73     4172.48    174.64 o
  -1 -10  11      622.61      673.46     57.93 o
   0 -10  11     5982.04     6402.51    418.68 o
   1 -10  11       13.04       -5.08     34.48 o
   2 -10  11     3435.15     3494.76     81.38 o
   3 -10  11      344.07      324.63     20.10 o
   4 -10  11      748.62      860.87     72.27 o
   5 -10  11     4752.40     4915.04    264.02 o
   6 -10  11      196.13      242.36     40.66 o
   7 -10  11     1413.98     1226.54    157.27 o
  -9  -9  11      516.22      267.32     57.29 o
  -8  -9  11      540.71      570.54     40.77 o
  -7  -9  11      196.81      161.63     45.15 o
  -6  -9  11     1558.99     1725.40    167.06 o
  -5  -9  11      105.07      128.09     15.46 o
  -4  -9  11     6351.06     6614.01    217.90 o
  -3  -9  11     3197.31     3212.52    114.57 o
  -2  -9  11     1739.87     1654.40     67.26 o
  -1  -9  11     5172.18     5368.14    169.91 o
   0  -9  11      461.22      479.73     81.42 o
   1  -9  11     6516.83     6521.85    260.05 o
   2  -9  11      181.80      216.05     21.72 o
   3  -9  11     3132.41     3080.85     66.01 o
   4  -9  11     6253.20     6351.13    173.36 o
   5  -9  11       99.23      153.57     42.40 o
   6  -9  11     2779.16     2571.09    416.58 o
   7  -9  11       22.88        1.86     68.10 o
  -9  -8  11      198.96      111.66    101.78 o
  -8  -8  11     1576.25     1643.63     82.50 o
  -7  -8  11      522.16      480.54     72.69 o
  -6  -8  11       40.60      112.26     50.90 o
  -5  -8  11     1709.52     1297.64    222.30 o
  -4  -8  11      939.41      963.38     91.46 o
  -3  -8  11     4807.33     5089.94    149.14 o
  -2  -8  11     1916.43     1626.59     80.80 o
  -1  -8  11      341.33      383.03     68.33 o
   0  -8  11     7571.33     7473.15    184.84 o
   1  -8  11       20.02       33.78      9.60 o
   2  -8  11     8668.64     8481.81    253.20 o
   3  -8  11     1740.91     1715.31     48.70 o
   4  -8  11      357.69      387.16     23.16 o
   5  -8  11     3549.90     3846.17    306.76 o
   6  -8  11       53.28       42.44     45.71 o
   7  -8  11     2320.69     2253.26    317.40 o
  -9  -7  11     1991.75     1901.08    117.70 o
  -8  -7  11     1383.25     1291.72    111.62 o
  -7  -7  11     1350.36     1261.64     56.48 o
  -6  -7  11      303.46      417.61     22.17 o
  -5  -7  11      205.34      190.47     29.19 o
  -4  -7  11    11216.29    11057.30    534.58 o
  -3  -7  11     1937.99     2063.81     61.50 o
  -2  -7  11     5220.47     4959.68    223.09 o
  -1  -7  11     7204.55     7288.42    290.27 o
   0  -7  11      389.06      389.86     31.01 o
   1  -7  11     8923.25     8549.24    152.47 o
   2  -7  11      483.06      507.57     19.75 o
   3  -7  11     3449.16     3212.42     66.23 o
   4  -7  11     4598.32     4518.84    105.37 o
   5  -7  11       83.28       57.75     31.71 o
   6  -7  11     2091.07     2089.17     99.88 o
   7  -7  11      697.59      651.05     58.12 o
   8  -7  11     1176.12     1438.09    184.67 o
 -10  -6  11      343.35      545.05     83.46 o
  -9  -6  11      263.13      284.54    173.27 o
  -8  -6  11     5871.36     6027.13    234.77 o
  -7  -6  11     1519.33     1584.02     68.71 o
  -6  -6  11     1693.27     1747.59     52.85 o
  -5  -6  11     4955.04     5184.39    167.25 o
  -4  -6  11      271.37      269.64     26.60 o
  -3  -6  11     6363.76     6487.04    168.42 o
  -2  -6  11     4204.99     4013.41    110.53 o
  -1  -6  11      854.82      773.82     41.23 o
   0  -6  11    18049.15    18199.77    303.78 o
   1  -6  11     3231.43     2826.63     78.49 o
   2  -6  11     8135.29     7957.99    140.11 o
   3  -6  11     5865.14     5650.71    118.58 o
   4  -6  11     4904.24     4656.28    136.64 o
   5  -6  11     2266.02     2228.11    134.29 o
   6  -6  11      508.57      548.28     51.19 o
   7  -6  11     1006.08      916.60     64.70 o
   8  -6  11     1616.09     1990.32    166.74 o
 -10  -5  11      838.98     1109.96    117.12 o
  -9  -5  11     3087.59     3123.42    202.21 o
  -8  -5  11     1273.40     1287.40     93.76 o
  -7  -5  11      768.43      827.72     51.54 o
  -6  -5  11     5517.56     5807.53    330.44 o
  -5  -5  11      728.46      770.64     47.64 o
  -4  -5  11     7294.42     7352.23    192.39 o
  -3  -5  11       95.32      181.52     23.50 o
  -2  -5  11    10017.48     9925.89    231.88 o
  -1  -5  11    14811.95    14942.21    363.26 o
   0  -5  11      588.26      569.15     20.65 o
   1  -5  11     3230.27     3001.14     91.60 o
   2  -5  11     3763.72     3483.12     70.38 o
   3  -5  11     4014.11     3733.53    143.70 o
   4  -5  11     2740.46     2640.46    111.07 o
   5  -5  11      298.32      355.06     47.60 o
   6  -5  11     1929.16     2012.31     73.38 o
   7  -5  11     1306.02     1238.86    195.43 o
   8  -5  11       55.74      113.05    103.80 o
 -10  -4  11     1368.42     1177.67    235.68 o
  -9  -4  11       77.18      221.63     71.84 o
  -8  -4  11     3800.81     3909.23    144.03 o
  -7  -4  11     2746.28     2930.92    174.25 o
  -6  -4  11     3755.58     4282.46    121.62 o
  -5  -4  11     9286.58    11012.91    533.22 o
  -4  -4  11      210.32      234.14     16.75 o
  -3  -4  11     3866.15     4009.81    114.07 o
  -2  -4  11     6076.41     6251.07    167.94 o
  -1  -4  11     3697.80     3729.20    376.81 o
   0  -4  11     5703.90     5515.60    168.53 o
   1  -4  11      321.60      326.19     16.72 o
   2  -4  11     1076.05     1027.35     49.03 o
   3  -4  11     4430.76     4445.70    161.15 o
   4  -4  11     1524.30     1427.66    108.86 o
   5  -4  11     3287.54     2955.82    188.76 o
   6  -4  11       36.84       89.18     29.52 o
   7  -4  11     2633.98     2846.34    307.22 o
   8  -4  11      338.64      538.09     97.86 o
 -10  -3  11     1082.43     1311.40    112.86 o
  -9  -3  11     3560.22     3443.57    119.34 o
  -8  -3  11       41.96       44.53     28.98 o
  -7  -3  11     2509.94     2743.59    156.11 o
  -6  -3  11     9709.55    10645.21    309.89 o
  -5  -3  11      106.78      132.16     17.55 o
  -4  -3  11     4096.51     4592.75     90.49 o
  -3  -3  11      241.03      266.81     16.23 o
  -2  -3  11     6068.79     6210.77    126.82 o
  -1  -3  11    12288.98    12454.64    300.44 o
   0  -3  11      533.79      449.04     19.14 o
   1  -3  11     1826.31     1657.23     47.23 o
   2  -3  11     1384.16     1230.44     75.14 o
   3  -3  11     1157.11     1118.02     87.42 o
   4  -3  11     1819.52     1755.77    129.79 o
   5  -3  11      221.81      338.66     30.07 o
   6  -3  11     4083.93     4013.60    133.30 o
   7  -3  11      985.56      933.71    159.90 o
   8  -3  11     1104.44     1403.90    137.17 o
 -10  -2  11     4617.44     4281.62    297.22 o
  -9  -2  11        1.96       20.07     42.24 o
  -8  -2  11     2920.52     3202.32    155.64 o
  -7  -2  11      669.20      777.05     53.33 o
  -6  -2  11     2506.18     2707.85    105.47 o
  -5  -2  11     2355.73     2739.40     95.51 o
  -4  -2  11      198.33      288.65     26.66 o
  -3  -2  11      987.08     1056.42     32.81 o
  -2  -2  11      799.98      864.68     24.05 o
  -1  -2  11     1395.50     1390.58     47.99 o
   0  -2  11      464.75      526.18     19.79 o
   1  -2  11        0.51       26.29     16.67 o
   2  -2  11     1479.89     1437.89     40.35 o
   3  -2  11     2052.22     1891.26     94.57 o
   4  -2  11      485.42      507.10     95.77 o
   5  -2  11     6047.00     5898.96    200.04 o
   6  -2  11      120.08      197.32     34.08 o
   7  -2  11     2872.73     2979.32    158.90 o
   8  -2  11      315.17      319.10    100.22 o
 -10  -1  11       76.96       43.22     62.46 o
  -9  -1  11     2455.72     2576.95    128.67 o
  -8  -1  11       56.24       53.36     29.64 o
  -7  -1  11     5356.21     5602.10    245.22 o
  -6  -1  11     5014.39     5326.63    202.16 o
  -5  -1  11     1178.72     1125.17    114.72 o
  -4  -1  11      668.83      784.50     27.46 o
  -3  -1  11      635.76      733.23     41.90 o
  -2  -1  11      372.51      416.23     20.68 o
  -1  -1  11     1147.69     1051.65     35.94 o
   0  -1  11      395.91      434.68     24.54 o
   1  -1  11    12319.44    11536.78    256.68 o
   2  -1  11      712.60      580.74     40.06 o
   3  -1  11     1180.48     1250.15     61.77 o
   4  -1  11      393.28      376.22     35.67 o
   5  -1  11     1153.77     1001.76     64.12 o
   6  -1  11     5258.13     4842.83    185.68 o
   7  -1  11       19.32       23.17     25.69 o
   8  -1  11     2097.10     2519.52    197.70 o
 -10   0  11     3113.87     3167.64    246.11 o
  -9   0  11       11.34      -40.09     47.82 o
  -8   0  11     1872.61     2090.34    107.92 o
  -7   0  11      245.34      287.07     31.37 o
  -6   0  11      406.12      400.04     29.39 o
  -5   0  11     3241.34     3219.43    125.29 o
  -4   0  11        1.62       12.50     16.73 o
  -3   0  11     6628.02     6577.32    362.53 o
  -2   0  11     1106.20     1200.13     93.87 o
  -1   0  11      863.45      831.86     41.18 o
   0   0  11     5938.17     5728.66    109.20 o
   1   0  11       25.02       19.11     15.97 o
   2   0  11    11826.25    11353.71    209.14 o
   3   0  11     1647.82     1594.01     73.44 o
   4   0  11     1205.01     1129.73     51.88 o
   5   0  11     4045.17     4144.39    196.86 o
   6   0  11      338.09      473.85     50.11 o
   7   0  11     2615.20     2699.93    150.45 o
   8   0  11      868.74     1053.50    114.40 o
 -10   1  11       41.01      119.22     58.07 o
  -9   1  11     1480.31     1454.58    140.25 o
  -8   1  11      946.67      973.58     55.11 o
  -7   1  11     2972.37     3105.31     91.59 o
  -6   1  11     1407.41     1482.70     61.38 o
  -5   1  11     1222.01     1207.58     72.10 o
  -4   1  11     9195.41     9359.80    284.92 o
  -3   1  11      318.40      300.42     33.28 o
  -2   1  11     2184.73     2234.98    138.18 o
  -1   1  11      159.83      177.13     33.50 o
   0   1  11      238.32      202.88     21.80 o
   1   1  11    13668.99    13386.78    267.72 o
   2   1  11     1166.70     1054.66     68.78 o
   3   1  11     4336.70     4129.35     89.24 o
   4   1  11     2772.56     2771.38    106.05 o
   5   1  11      539.80      546.16     44.21 o
   6   1  11     2398.70     2674.25    236.93 o
   7   1  11        4.04       72.82     41.69 o
   8   1  11     1695.73     1874.93    215.22 o
 -10   2  11      763.27      911.60     89.35 o
  -9   2  11        5.77      -58.95     58.95 o
  -8   2  11     2495.43     2879.42    114.48 o
  -7   2  11      919.50      934.49     52.22 o
  -6   2  11     3694.11     3541.81    218.19 o
  -5   2  11     5740.80     5939.55    435.63 o
  -4   2  11      488.42      407.60     36.00 o
  -3   2  11    20371.46    21893.96    616.95 o
  -2   2  11      587.20      617.00     27.30 o
  -1   2  11     3046.72     3117.33     95.69 o
   0   2  11     7677.56     7870.44    165.46 o
   1   2  11      226.37      216.74     22.91 o
   2   2  11    10881.46    10762.86    285.04 o
   3   2  11     1203.56     1096.57     64.46 o
   4   2  11     5250.24     5346.02    133.09 o
   5   2  11     2518.12     2437.83    101.84 o
   6   2  11       99.68      155.25     65.47 o
   7   2  11     1574.86     1745.58    101.86 o
   8   2  11      443.06      674.74    161.02 o
 -10   3  11      100.86      117.24     46.70 o
  -9   3  11     1036.59      965.08    148.97 o
  -8   3  11      289.01      315.11     98.74 o
  -7   3  11     5136.50     5252.84    184.27 o
  -6   3  11     2145.41     2252.27    231.91 o
  -5   3  11      852.35      842.99     54.44 o
  -4   3  11     9037.84     9098.98    480.78 o
  -3   3  11     2085.25     2101.89     56.27 o
  -2   3  11    14354.25    15130.16    425.90 o
  -1   3  11     2772.79     2761.02     66.09 o
   0   3  11    11926.74    11770.40    251.77 o
   1   3  11     4619.58     4732.63    105.70 o
   2   3  11      315.71      333.48     25.09 o
   3   3  11     6875.44     6685.79    188.77 o
   4   3  11     8015.67     8145.32    224.42 o
   5   3  11      398.99      399.97     34.85 o
   6   3  11     1802.29     1859.93    176.09 o
   7   3  11        5.78      -31.50     54.01 o
   8   3  11     1608.09     1977.69    216.80 o
 -10   4  11     1018.71      796.90    115.97 o
  -9   4  11      123.66      118.49     49.49 o
  -8   4  11     5541.34     5388.40    361.43 o
  -7   4  11      875.66      815.18     67.24 o
  -6   4  11     3232.60     3083.97    198.63 o
  -5   4  11     5123.24     4830.50    286.32 o
  -4   4  11      313.08      276.06     27.85 o
  -3   4  11     8123.03     8306.87    185.57 o
  -2   4  11     2287.34     2478.03     68.00 o
  -1   4  11     9108.26     9374.69    307.38 o
   0   4  11     9722.60    10061.13    206.65 o
   1   4  11     1360.19     1265.40     45.86 o
   2   4  11     2925.74     2862.26     83.36 o
   3   4  11       73.94      103.33     42.43 o
   4   4  11     2140.85     2051.27    255.93 o
   5   4  11     1644.21     1924.65     85.29 o
   6   4  11      239.93      214.66     88.06 o
   7   4  11     1049.89     1256.37     89.41 o
   8   4  11      135.03      191.26    101.28 o
 -10   5  11      284.26      336.70     72.14 o
  -9   5  11     2652.02     2877.87    173.28 o
  -8   5  11      147.44       90.48     61.69 o
  -7   5  11     3334.43     3107.32    147.48 o
  -6   5  11     2283.98     2307.45    114.71 o
  -5   5  11     6023.01     5896.42    404.49 o
  -4   5  11     7884.12     8394.08    249.02 o
  -3   5  11        9.69      -24.05     24.05 o
  -2   5  11     6810.53     7110.08    297.58 o
  -1   5  11     9114.88     8876.98    245.94 o
   0   5  11     8054.12     7981.37    195.99 o
   1   5  11     5391.80     5053.37    134.56 o
   2   5  11     1321.91     1165.11     70.54 o
   3   5  11     6010.86     5865.19    210.94 o
   4   5  11     1670.31     1765.09    109.44 o
   5   5  11      677.95      853.94     59.43 o
   6   5  11      607.25      603.59     67.88 o
   7   5  11       39.02       92.67     40.96 o
 -10   6  11     1831.25     1765.69    135.38 o
  -9   6  11      242.98      271.23     69.72 o
  -8   6  11     3325.11     3186.76    167.93 o
  -7   6  11     1400.12     1307.62     75.38 o
  -6   6  11      786.72      688.65    118.51 o
  -5   6  11     7431.16     7464.74    219.98 o
  -4   6  11      821.86      849.09     77.54 o
  -3   6  11    10165.96    10374.91    300.89 o
  -2   6  11     1459.63     1400.72     63.93 o
  -1   6  11     5740.19     5992.36    146.74 o
   0   6  11     6120.97     6150.81    153.34 o
   1   6  11     1459.52     1277.05     48.34 o
   2   6  11     4422.52     4189.41    204.53 o
   3   6  11       95.73      179.55    186.82 o
   4   6  11     2086.69     2124.68    127.04 o
   5   6  11      647.93      673.68     82.13 o
   6   6  11        7.38       62.05     86.53 o
   7   6  11      808.13      778.67    128.82 o
  -9   7  11     4592.20     4337.89    242.74 o
  -8   7  11      705.23      607.51     85.26 o
  -7   7  11     1329.00     1189.22    150.75 o
  -6   7  11     1609.68     1605.06    110.57 o
  -5   7  11     5978.28     6299.92    220.97 o
  -4   7  11    11010.06    11195.64    327.27 o
  -3   7  11      307.74      342.82     51.14 o
  -2   7  11     7322.88     7127.79    154.80 o
  -1   7  11     2353.26     2291.00     76.52 o
   0   7  11       61.60       86.55     30.27 o
   1   7  11     1839.74     1781.03     82.13 o
   2   7  11      187.51      107.48     47.89 o
   3   7  11     2366.14     2251.54    126.19 o
   4   7  11      452.52      586.00    103.96 o
   5   7  11      129.53      169.61     99.12 o
   6   7  11     1133.67     1435.81    121.90 o
   7   7  11       18.00       67.12     72.66 o
  -9   8  11      368.89      274.31    137.64 o
  -8   8  11     2171.25     1861.37    123.86 o
  -7   8  11      573.50      442.25    206.61 o
  -6   8  11     2634.59     2542.74    131.08 o
  -5   8  11     5227.39     4781.16    186.78 o
  -4   8  11     1066.85     1039.85     88.23 o
  -3   8  11     3501.34     3563.16    175.26 o
  -2   8  11      321.03      287.69     35.78 o
  -1   8  11     2465.23     2522.18    118.42 o
   0   8  11     2995.05     2896.54    114.65 o
   1   8  11       76.06       55.30     42.12 o
   2   8  11     4784.63     4648.14    197.99 o
   3   8  11      240.15      145.89     98.09 o
   4   8  11     2034.55     2172.63    136.43 o
   5   8  11      731.57      767.58    114.47 o
   6   8  11       86.59      163.22     65.71 o
  -9   9  11     2318.26     2033.67    152.96 o
  -8   9  11       57.68      -36.80     74.91 o
  -7   9  11     3616.39     3351.27    168.07 o
  -6   9  11     1708.52     1840.86    204.48 o
  -5   9  11       57.54       54.00     55.46 o
  -4   9  11     3101.30     3118.24    154.90 o
  -3   9  11       88.26      -19.81     91.36 o
  -2   9  11     9004.91     8336.60    274.97 o
  -1   9  11     1738.48     1688.18     84.44 o
   0   9  11       90.36      232.92     50.64 o
   1   9  11      937.57     1008.17     81.63 o
   2   9  11      444.56      404.97     65.78 o
   3   9  11     1506.06     1481.02    116.75 o
   4   9  11      518.20      362.06     76.43 o
   5   9  11      661.43      479.46    128.20 o
   6   9  11     2646.19     3164.26    366.42 o
  -8  10  11     2619.03     2528.76    156.73 o
  -7  10  11        8.30       91.41     90.39 o
  -6  10  11     2247.78     2320.17    240.96 o
  -5  10  11      626.00      619.86    104.52 o
  -4  10  11      151.20       98.70     59.18 o
  -3  10  11     1449.29     1719.64    127.74 o
  -2  10  11      533.88      575.06    121.55 o
  -1  10  11     1583.86     1672.23    134.49 o
   0  10  11     2700.31     2533.53    123.80 o
   1  10  11       68.66      114.52     52.36 o
   2  10  11     2714.30     2838.81    159.75 o
   3  10  11       20.18       81.96     73.77 o
   4  10  11      701.76      691.84    223.25 o
   5  10  11     1137.90     1256.05    131.27 o
  -8  11  11      162.99      184.53     76.12 o
  -7  11  11     2629.41     2344.31    227.35 o
  -6  11  11      684.46      677.80     99.39 o
  -5  11  11       57.87      196.11     93.17 o
  -4  11  11      437.37      446.87     70.20 o
  -3  11  11      270.99      319.54    167.99 o
  -2  11  11     3416.60     3347.41    305.64 o
  -1  11  11      253.50      320.28    100.15 o
   0  11  11     1706.96     1444.41    113.88 o
   1  11  11     3362.31     3403.19    182.49 o
   2  11  11       23.80       -1.73     99.80 o
   3  11  11     1724.34     1865.78    197.68 o
   4  11  11       36.90      109.78     85.60 o
   5  11  11     1878.22     1986.76    193.18 o
  -7  12  11       77.48      164.74     76.64 o
  -6  12  11     1628.12     1550.69    263.92 o
  -5  12  11      352.67      579.67    102.11 o
  -4  12  11      188.34       86.04    149.93 o
  -3  12  11     1152.61     1020.98    165.89 o
  -2  12  11      728.32      622.58     75.67 o
  -1  12  11     1190.16     1260.21    100.70 o
   0  12  11     1473.64     1450.04    252.91 o
   1  12  11      740.37      753.89    258.07 o
   2  12  11     2634.17     2527.84    178.31 o
   3  12  11      334.76      438.59    127.71 o
   4  12  11     1405.17     1635.43    130.69 o
  -6  13  11      433.58      355.54    101.64 o
  -5  13  11     1047.18     1041.97     98.57 o
  -4  13  11     1856.08     1904.18    128.46 o
  -3  13  11       15.59      -32.99     64.89 o
  -2  13  11      553.11      481.50     87.03 o
  -1  13  11      195.07      239.40     67.90 o
   0  13  11     1698.99     1918.34    313.09 o
   1  13  11     3436.96     3337.37    194.22 o
   2  13  11       61.53       33.37     64.39 o
   3  13  11     1444.56     1399.53    124.62 o
  -5  14  11      893.98      860.41    111.73 o
  -4  14  11      998.28     1098.22    145.63 o
  -3  14  11     1459.34     1176.99    177.22 o
  -2  14  11        5.54       39.50     94.22 o
  -1  14  11     1190.39     1055.57    103.67 o
   0  14  11     1512.13     1749.42    136.26 o
   1  14  11      795.78      802.87    237.04 o
   2  14  11     1957.76     1875.40    315.73 o
  -3  15  11      288.35      143.33     70.42 o
  -2  15  11     1494.85     1429.84    162.35 o
  -1  15  11      362.34      353.70    146.24 o
  -2 -16  12       61.67      -50.85     69.50 o
  -1 -16  12      758.62      717.14    121.82 o
   0 -16  12        8.81      101.20     67.48 o
  -4 -15  12      134.29      133.48     83.87 o
  -3 -15  12     1017.96      976.47    142.02 o
  -2 -15  12      250.37      321.86    203.42 o
  -1 -15  12       25.96      -40.58    106.61 o
   0 -15  12     1747.74     1626.71    151.47 o
   1 -15  12      170.53      190.69    155.15 o
   2 -15  12     1938.38     1916.81    183.73 o
  -5 -14  12      149.23       24.10     75.78 o
  -4 -14  12     1552.32     1789.58    118.19 o
  -3 -14  12      548.84      568.23     75.46 o
  -2 -14  12      228.12      171.89     51.01 o
  -1 -14  12     1012.55      950.05    125.14 o
   0 -14  12       20.67       39.63     55.86 o
   1 -14  12      984.29     1043.06     71.70 o
   2 -14  12     1195.12     1228.42    108.62 o
   3 -14  12     1920.23     1888.73    132.79 o
   4 -14  12     1277.36     1356.92    149.05 o
  -6 -13  12       27.01       -8.76     81.43 o
  -5 -13  12      217.12      179.65     52.84 o
  -4 -13  12       54.68       49.34     62.36 o
  -3 -13  12     1307.36     1504.02     94.18 o
  -2 -13  12     4973.06     5856.23    223.01 o
  -1 -13  12       21.95      160.38     58.85 o
   0 -13  12      607.22      637.96     62.96 o
   1 -13  12       16.16       46.83     44.60 o
   2 -13  12     2516.00     2529.21    114.97 o
   3 -13  12     2082.84     2062.89    153.33 o
   4 -13  12      672.86      542.61     74.94 o
  -7 -12  12      516.45      468.67     71.70 o
  -6 -12  12      712.84      871.58    201.47 o
  -5 -12  12        5.86       18.02     54.33 o
  -4 -12  12      456.61      404.25    123.15 o
  -3 -12  12      792.75     1049.12    124.01 o
  -2 -12  12     3551.77     3318.69    160.47 o
  -1 -12  12     4257.48     4538.52    219.00 o
   0 -12  12        3.56      -39.34     39.34 o
   1 -12  12     1161.90     1056.88     91.93 o
   2 -12  12      478.68      506.31    133.27 o
   3 -12  12     2905.89     3085.44    219.69 o
   4 -12  12     3397.66     3563.21    154.95 o
   5 -12  12       23.64       25.22     41.49 o
  -7 -11  12     1714.75     1701.91    212.11 o
  -6 -11  12      202.51      105.97     50.55 o
  -5 -11  12      816.92      860.37     87.95 o
  -4 -11  12        1.80       75.05     43.74 o
  -3 -11  12     2266.48     2310.04    139.43 o
  -2 -11  12     5677.99     5454.22    227.64 o
  -1 -11  12     1879.31     1955.67    103.26 o
   0 -11  12     3211.47     3193.61    201.15 o
   1 -11  12      379.23      435.09     55.74 o
   2 -11  12     1653.54     1568.33     58.80 o
   3 -11  12     1309.93     1212.20     96.16 o
   4 -11  12     2088.71     2319.70    159.09 o
   5 -11  12     5237.19     4858.63    461.40 o
   6 -11  12      121.01       66.56     65.01 o
  -8 -10  12      281.71      304.93     56.46 o
  -7 -10  12     1353.33     1262.63    161.59 o
  -6 -10  12     3418.99     3679.23    243.64 o
  -5 -10  12     1490.02     1601.64    149.85 o
  -4 -10  12      957.34      976.83    132.22 o
  -3 -10  12      443.86      455.63     60.06 o
  -2 -10  12     1003.01      873.20     64.38 o
  -1 -10  12     3016.77     3026.13    138.65 o
   0 -10  12      367.67      381.91     68.69 o
   1 -10  12    10003.94    10082.24    382.85 o
   2 -10  12     2332.78     2238.71     72.91 o
   3 -10  12      592.21      529.86     53.01 o
   4 -10  12     1372.59     1297.83    158.95 o
   5 -10  12      751.69      759.02     79.87 o
   6 -10  12     3078.14     2279.01    211.88 o
  -8  -9  12     1403.25     1314.96    117.63 o
  -7  -9  12     1506.67     1743.85    108.01 o
  -6  -9  12     1031.17     1025.72    212.21 o
  -5  -9  12     4755.49     4908.08    341.39 o
  -4  -9  12        0.80      -29.19     29.19 o
  -3  -9  12     5232.75     5280.01    241.11 o
  -2  -9  12      189.57      240.32     67.30 o
  -1  -9  12     2002.84     1892.34     80.68 o
   0  -9  12    11524.63    11883.18    661.16 o
   1  -9  12     1614.56     1730.37     92.54 o
   2  -9  12     2683.70     2250.54    210.58 o
   3  -9  12      246.52      213.16     27.35 o
   4  -9  12     1811.46     1733.78    144.09 o
   5  -9  12     3089.96     3007.50    492.24 o
   6  -9  12      191.56      270.65     53.26 o
   7  -9  12     1408.55     1547.56    183.70 o
  -9  -8  12     1159.85      944.80     95.41 o
  -8  -8  12      427.73      387.48     42.89 o
  -7  -8  12     2205.68     2033.94    148.73 o
  -6  -8  12     2519.92     2572.89     92.75 o
  -5  -8  12      259.01      281.79     33.46 o
  -4  -8  12     7676.85     8258.66    316.18 o
  -3  -8  12      185.08      180.14     33.18 o
  -2  -8  12     2495.60     2707.58     81.17 o
  -1  -8  12     1738.12     1802.77     63.58 o
   0  -8  12      670.46      675.31     39.50 o
   1  -8  12     6707.30     6661.41    145.52 o
   2  -8  12       68.19      106.04     23.86 o
   3  -8  12      853.94      783.91     39.96 o
   4  -8  12     2280.52     2212.18    100.44 o
   5  -8  12      231.93      276.85     94.04 o
   6  -8  12     2505.62     2497.59    386.37 o
   7  -8  12       11.48       99.70     45.03 o
  -9  -7  12       17.89       -0.74     74.54 o
  -8  -7  12     3909.43     3814.70    265.93 o
  -7  -7  12      846.39      937.44    206.58 o
  -6  -7  12      689.49      723.45     41.76 o
  -5  -7  12     2227.53     2095.64    117.73 o
  -4  -7  12        0.70        1.13     15.95 o
  -3  -7  12     6996.93     6886.09    259.64 o
  -2  -7  12      538.18      612.04     37.84 o
  -1  -7  12     1731.94     1571.25     57.95 o
   0  -7  12     5034.63     4964.99    134.72 o
   1  -7  12      930.42      902.89     24.21 o
   2  -7  12     3226.88     3206.60     80.88 o
   3  -7  12      635.50      540.82     19.05 o
   4  -7  12       64.42      106.69     26.08 o
   5  -7  12     1205.42     1391.37    173.15 o
   6  -7  12       21.24       23.50     64.38 o
   7  -7  12     2164.41     2150.36    240.20 o
  -9  -6  12     3286.77     3218.60    301.31 o
  -8  -6  12       62.21      186.07     39.90 o
  -7  -6  12     3627.92     3632.65    212.43 o
  -6  -6  12      636.46      661.54     48.86 o
  -5  -6  12      142.36      146.24     17.65 o
  -4  -6  12    11933.84    11702.46    441.02 o
  -3  -6  12       16.97       31.88     11.37 o
  -2  -6  12     8395.10     8036.36    247.84 o
  -1  -6  12     3008.06     3218.30    131.13 o
   0  -6  12      374.97      405.35     25.46 o
   1  -6  12     1117.26     1155.56     37.26 o
   2  -6  12      350.67      367.60     16.13 o
   3  -6  12     3113.99     2872.46     75.61 o
   4  -6  12     2328.53     2268.57     85.40 o
   5  -6  12      772.62      712.11     42.84 o
   6  -6  12      768.69      821.01     49.77 o
   7  -6  12      504.41      663.63    165.22 o
 -10  -5  12     1433.37     1361.94    132.25 o
  -9  -5  12       79.65      109.63     58.65 o
  -8  -5  12     6912.27     7501.71    276.57 o
  -7  -5  12      515.31      642.14     78.61 o
  -6  -5  12     2905.35     3054.86    154.95 o
  -5  -5  12     8292.63     9155.49    467.00 o
  -4  -5  12       60.95       74.62     11.83 o
  -3  -5  12     2543.58     2713.11     63.17 o
  -2  -5  12      626.75      625.53     35.74 o
  -1  -5  12     4824.85     4507.39    125.91 o
   0  -5  12     1910.30     1806.36    149.22 o
   1  -5  12        4.62       -5.64     16.44 o
   2  -5  12     1551.20     1486.36     64.82 o
   3  -5  12     5149.44     5022.07    256.75 o
   4  -5  12      853.36      915.91     44.61 o
   5  -5  12     1090.48     1085.87     51.95 o
   6  -5  12      298.29      181.46     53.98 o
   7  -5  12     1585.34     1369.88    179.55 o
 -10  -4  12      106.58      206.20     79.57 o
  -9  -4  12     3687.88     3698.58    210.79 o
  -8  -4  12      220.77      218.20     29.56 o
  -7  -4  12     5396.72     6020.41    263.91 o
  -6  -4  12     1610.83     1718.12     60.42 o
  -5  -4  12     2969.61     3352.80    116.57 o
  -4  -4  12     4330.52     4405.26    131.23 o
  -3  -4  12      864.62      922.98     24.40 o
  -2  -4  12     2991.68     2859.44    209.86 o
  -1  -4  12     4143.18     3928.82    126.74 o
   0  -4  12      617.81      548.64     20.12 o
   1  -4  12     6541.30     5784.36    115.44 o
   2  -4  12     2584.66     2377.21    149.20 o
   3  -4  12     2336.23     2374.38    104.54 o
   4  -4  12      321.63      384.43     33.96 o
   5  -4  12      926.85      965.95     54.96 o
   6  -4  12      970.61      904.62     47.70 o
   7  -4  12     1362.49     1513.55    179.62 o
   8  -4  12      647.54      539.88    176.62 o
 -10  -3  12     1630.56     1639.27    116.24 o
  -9  -3  12        2.77      -10.75     39.74 o
  -8  -3  12      984.47     1061.32     69.42 o
  -7  -3  12      817.94      954.15     56.03 o
  -6  -3  12     7796.97     8878.92    258.90 o
  -5  -3  12    12860.26    14488.78    736.01 o
  -4  -3  12       44.98       47.28     29.22 o
  -3  -3  12     2604.55     2829.78     58.40 o
  -2  -3  12      751.19      789.14     41.43 o
  -1  -3  12     4852.41     4942.01     87.65 o
   0  -3  12     2968.40     2793.28     63.71 o
   1  -3  12      159.77      157.04     17.30 o
   2  -3  12     6331.96     5692.97    137.79 o
   3  -3  12     3868.95     3814.06    182.28 o
   4  -3  12     2845.88     2665.18    204.45 o
   5  -3  12     1279.61     1350.37     61.48 o
   6  -3  12      294.08      299.70     33.93 o
   7  -3  12     1378.37     1447.02     95.47 o
   8  -3  12      556.82      733.95    124.89 o
 -10  -2  12     1311.11     1294.00    108.87 o
  -9  -2  12     2408.75     2492.36    132.98 o
  -8  -2  12      296.77      387.28     39.90 o
  -7  -2  12     1039.12     1257.86     49.43 o
  -6  -2  12     6359.63     6771.66    164.41 o
  -5  -2  12     2644.15     3022.30     74.09 o
  -4  -2  12     2371.10     2418.37     98.93 o
  -3  -2  12     2392.87     2372.26     55.88 o
  -2  -2  12     2383.44     2399.96     74.47 o
  -1  -2  12     4990.10     5310.94    152.34 o
   0  -2  12     3294.76     2866.85     70.55 o
   1  -2  12     3582.23     3469.03    100.58 o
   2  -2  12      370.32      363.50     22.43 o
   3  -2  12     4527.81     4563.43    176.48 o
   4  -2  12     1753.61     1592.15     67.05 o
   5  -2  12     1855.04     1881.60     84.25 o
   6  -2  12     3683.36     3522.98    189.56 o
   7  -2  12      512.16      679.77     52.37 o
   8  -2  12      485.52      772.16     87.12 o
 -10  -1  12     2906.40     2466.90    146.99 o
  -9  -1  12       82.97       58.94     52.61 o
  -8  -1  12      151.12      198.00     29.17 o
  -7  -1  12      746.01      903.44     97.17 o
  -6  -1  12      883.71      994.35     47.86 o
  -5  -1  12     5092.60     5638.73    188.13 o
  -4  -1  12     1244.58     1198.61     36.09 o
  -3  -1  12    11912.56    11720.06    305.64 o
  -2  -1  12     5048.19     4988.51    191.96 o
  -1  -1  12      874.81      890.80     52.72 o
   0  -1  12     1680.42     1743.49     78.75 o
   1  -1  12     8161.10     7643.81    176.05 o
   2  -1  12    10581.49     9928.43    208.86 o
   3  -1  12      178.90      218.30     40.75 o
   4  -1  12      358.63      341.48     40.31 o
   5  -1  12     3414.32     3443.41    177.70 o
   6  -1  12      777.71      776.03     58.57 o
   7  -1  12     2943.62     3216.49    244.33 o
   8  -1  12       69.18      -26.23     70.44 o
 -10   0  12      253.64      320.24     57.91 o
  -9   0  12     2435.30     2291.78    105.67 o
  -8   0  12        8.41       62.27     27.16 o
  -7   0  12     2287.23     2467.86     72.81 o
  -6   0  12      605.19      649.59     51.73 o
  -5   0  12      654.85      667.10     34.00 o
  -4   0  12     3697.63     3847.07    125.07 o
  -3   0  12      399.52      358.36     23.06 o
  -2   0  12    11074.83    11214.89    231.38 o
  -1   0  12     2702.26     2418.69     90.31 o
   0   0  12     2083.09     2007.83     88.60 o
   1   0  12     7383.65     7323.13    188.51 o
   2   0  12     3184.83     3133.86     82.52 o
   3   0  12     9656.61     9421.93    215.46 o
   4   0  12     3294.67     3420.71    137.23 o
   5   0  12     1443.67     1397.53    113.64 o
   6   0  12     3979.02     3869.94    176.04 o
   7   0  12      475.94      603.18     73.97 o
   8   0  12     1973.88     2314.19    204.44 o
 -10   1  12     1288.38     1117.09    177.60 o
  -9   1  12       14.27      -40.86     40.86 o
  -8   1  12     2590.26     2892.78    123.86 o
  -7   1  12     1968.07     2008.16     72.54 o
  -6   1  12      533.67      545.51     37.10 o
  -5   1  12     1400.55     1329.03     42.22 o
  -4   1  12      922.31      927.47     62.79 o
  -3   1  12    14285.63    14453.38    737.23 o
  -2   1  12     1958.42     1821.78     78.44 o
  -1   1  12     4493.95     4352.72    117.74 o
   0   1  12     7359.03     7438.55    159.32 o
   1   1  12      963.69      914.52     36.24 o
   2   1  12     8855.03     8824.25    229.74 o
   3   1  12      751.25      772.40     37.97 o
   4   1  12     4704.56     4695.82    157.12 o
   5   1  12     5021.33     5791.92    234.53 o
   6   1  12        9.20        8.18     37.35 o
   7   1  12      967.09      829.15     71.65 o
   8   1  12       39.52       93.16     72.02 o
 -10   2  12       31.84       31.64     66.79 o
  -9   2  12     1735.64     1606.04    101.66 o
  -8   2  12        6.65      -32.92     32.92 o
  -7   2  12     4286.12     4560.48    166.28 o
  -6   2  12      554.84      497.98     38.87 o
  -5   2  12      396.51      384.82     24.22 o
  -4   2  12     6062.00     6538.99    159.62 o
  -3   2  12      450.84      463.23     25.43 o
  -2   2  12    12958.70    13920.66    236.79 o
  -1   2  12     4049.23     3991.99    131.52 o
   0   2  12     2499.34     2950.12     76.19 o
   1   2  12    20159.50    20490.55    438.90 o
   2   2  12        5.98       37.39     30.41 o
   3   2  12     7341.00     7747.51    283.25 o
   4   2  12      446.23      439.02     65.43 o
   5   2  12     3548.32     3651.54    162.20 o
   6   2  12     1842.92     1951.05    113.60 o
   7   2  12      222.21      296.10     82.08 o
 -10   3  12      114.80       11.87    115.89 o
  -9   3  12       34.00      141.99     58.84 o
  -8   3  12     5745.73     5635.66    263.83 o
  -7   3  12     1673.71     1445.35     58.89 o
  -6   3  12     2570.11     2601.10     97.57 o
  -5   3  12     4313.66     4115.26    380.21 o
  -4   3  12      448.77      431.13     30.17 o
  -3   3  12    14308.48    15874.80    578.58 o
  -2   3  12      602.05      715.24     40.63 o
  -1   3  12    11838.37    12455.78    248.42 o
   0   3  12    14544.34    15006.37    302.20 o
   1   3  12       60.04       31.99     23.73 o
   2   3  12     4647.42     4537.81    165.14 o
   3   3  12       16.95       26.88     17.43 o
   4   3  12    10133.54    10485.74    274.12 o
   5   3  12     1281.42     1278.60     61.89 o
   6   3  12       31.63       81.82     56.38 o
   7   3  12      847.19     1021.50     75.93 o
 -10   4  12      942.67     1021.87    181.92 o
  -9   4  12     1293.82     1234.17    173.64 o
  -8   4  12       12.68       27.55     46.52 o
  -7   4  12     4145.84     3736.81    279.59 o
  -6   4  12     2371.64     2271.14    183.97 o
  -5   4  12     6525.47     6918.45    361.78 o
  -4   4  12    14057.93    14919.57    453.07 o
  -3   4  12      503.20      428.86     35.42 o
  -2   4  12     6626.70     7146.42    164.65 o
  -1   4  12     1884.80     1948.55     62.88 o
   0   4  12     2812.61     2735.01     79.22 o
   1   4  12     7244.97     7214.98    180.87 o
   2   4  12     1572.65     1461.24    144.39 o
   3   4  12     3085.26     2938.64    103.23 o
   4   4  12     1371.59     1506.25    109.04 o
   5   4  12      869.65      982.34     62.94 o
   6   4  12      665.24      884.65    216.53 o
   7   4  12       20.35       46.17     54.40 o
 -10   5  12      889.20      855.93     91.09 o
  -9   5  12      618.28     1028.00    246.96 o
  -8   5  12     4145.30     4497.58    349.83 o
  -7   5  12      283.71      310.85     55.30 o
  -6   5  12     5025.16     4967.36    178.00 o
  -5   5  12     3430.97     3403.22    121.93 o
  -4   5  12      552.70      725.54     41.33 o
  -3   5  12     6642.33     6493.37    177.24 o
  -2   5  12      836.86      892.56     44.95 o
  -1   5  12     8950.97     9084.00    206.08 o
   0   5  12     1998.49     1931.64     71.49 o
   1   5  12      880.51      837.76     45.01 o
   2   5  12     1329.64     1366.40     60.48 o
   3   5  12     1979.39     1913.88    183.61 o
   4   5  12     1569.80     1753.38    111.10 o
   5   5  12      904.77     1047.87     89.70 o
   6   5  12     1111.56     1489.56    124.84 o
   7   5  12     1781.84     1862.79    128.42 o
  -9   6  12     2518.78     2435.69    156.20 o
  -8   6  12      616.12      884.56     83.74 o
  -7   6  12     4305.96     4336.33    212.17 o
  -6   6  12     1106.25     1026.43     79.81 o
  -5   6  12     2912.79     3013.83    113.62 o
  -4   6  12     3199.65     3276.11    149.67 o
  -3   6  12      120.92      168.83     42.89 o
  -2   6  12     2546.83     2662.32     86.90 o
  -1   6  12     2368.87     2223.50     83.50 o
   0   6  12     1598.41     1633.43     63.84 o
   1   6  12      664.04      665.76     57.26 o
   2   6  12       24.07       31.62     25.75 o
   3   6  12     2074.68     2135.91    124.24 o
   4   6  12     2037.52     1955.00    129.37 o
   5   6  12      132.55       66.75     49.40 o
   6   6  12     1471.02     1598.28    426.43 o
   7   6  12      209.25      444.80     84.81 o
  -9   7  12     1587.58     1745.48    120.85 o
  -8   7  12     3073.39     3051.78    167.30 o
  -7   7  12        5.37       41.05     49.61 o
  -6   7  12     2631.73     2784.97    151.63 o
  -5   7  12     1204.83      978.52     74.32 o
  -4   7  12      631.95      631.34     80.09 o
  -3   7  12      199.78      248.41     78.39 o
  -2   7  12      374.02      379.93     33.82 o
  -1   7  12     3130.76     3160.40    120.66 o
   0   7  12     2682.01     2517.95    141.51 o
   1   7  12      203.04      167.75     39.14 o
   2   7  12     1617.65     1550.43    100.49 o
   3   7  12      360.86      595.67     84.74 o
   4   7  12      280.89      362.82     85.07 o
   5   7  12      941.52     1246.85    231.34 o
   6   7  12      581.65      603.06     87.76 o
  -9   8  12     2158.12     2170.07    236.21 o
  -8   8  12      241.81      302.06    103.37 o
  -7   8  12     1637.42     1763.81    120.77 o
  -6   8  12      511.63      520.31     71.68 o
  -5   8  12     1033.96      938.08    125.16 o
  -4   8  12     1834.99     1707.17    123.03 o
  -3   8  12      314.85      310.84     44.02 o
  -2   8  12      795.41      745.35     47.05 o
  -1   8  12      710.91      655.86     89.37 o
   0   8  12      226.02      208.55     68.03 o
   1   8  12     2638.70     2593.24    115.32 o
   2   8  12      427.10      270.19     60.25 o
   3   8  12     1616.04     1520.11    163.65 o
   4   8  12      150.92      190.73     78.23 o
   5   8  12      896.38      857.03     97.29 o
   6   8  12     1868.86     2346.38    169.69 o
  -8   9  12     1154.21      942.63    103.85 o
  -7   9  12       25.53       99.43     60.29 o
  -6   9  12     2331.28     2493.34    167.30 o
  -5   9  12     1269.42     1125.96    177.82 o
  -4   9  12       49.37      -71.77     71.77 o
  -3   9  12     1340.97     1278.23    152.47 o
  -2   9  12      147.31      189.13    107.31 o
  -1   9  12      991.48      969.42     63.67 o
   0   9  12     1471.54     1418.24    109.77 o
   1   9  12       57.75       84.34     57.78 o
   2   9  12     5669.57     5266.87    272.15 o
   3   9  12       78.24      119.18     61.83 o
   4   9  12      973.63      918.48     86.37 o
   5   9  12      527.72      651.87    113.96 o
  -8  10  12       27.60      -66.57     66.57 o
  -7  10  12     1323.81     1250.40     99.05 o
  -6  10  12      233.83      157.58     83.56 o
  -5  10  12     1476.08     1505.67    128.23 o
  -4  10  12     1959.12     2267.99    311.94 o
  -3  10  12      205.96      392.84    119.06 o
  -2  10  12     2234.79     2080.54    141.74 o
  -1  10  12       22.04       89.54     62.82 o
   0  10  12      814.69      657.75     79.76 o
   1  10  12     2638.28     2777.22    153.09 o
   2  10  12       12.69      -20.87     52.14 o
   3  10  12     2323.20     2303.00    166.50 o
   4  10  12       55.96       42.41    104.69 o
   5  10  12      885.47     1028.92    239.65 o
  -7  11  12       97.32      173.92     71.30 o
  -6  11  12     2936.14     3014.52    186.70 o
  -5  11  12     1236.55     1082.22    126.69 o
  -4  11  12      465.04      581.87     74.83 o
  -3  11  12     3620.60     3352.99    164.44 o
  -2  11  12        1.93      137.52     65.92 o
  -1  11  12     1442.22     1141.55    179.56 o
   0  11  12       81.61      140.77     57.46 o
   1  11  12     1422.24     1449.58    338.28 o
   2  11  12     3560.62     4088.34    246.15 o
   3  11  12      285.36      523.12     79.53 o
   4  11  12     1999.33     1894.84    239.69 o
  -6  12  12       93.43       72.50     72.29 o
  -5  12  12      665.59      588.99     85.95 o
  -4  12  12     1033.88     1143.51    119.54 o
  -3  12  12       65.91      124.11     65.85 o
  -2  12  12     4671.64     4733.91    237.05 o
  -1  12  12      439.37      462.56    135.33 o
   0  12  12     2949.68     3048.46    185.45 o
   1  12  12     1034.78      762.29     91.68 o
   2  12  12      537.29      490.07     81.56 o
   3  12  12     2046.89     2243.26    196.64 o
  -5  13  12      193.65      251.50     75.37 o
  -4  13  12     1941.49     2201.54    161.03 o
  -3  13  12     4153.77     3991.30    364.76 o
  -2  13  12       60.39      119.34     65.38 o
  -1  13  12     2264.88     2177.88    133.18 o
   0  13  12      141.57      113.64     77.88 o
   1  13  12     1749.92     1613.97    206.78 o
   2  13  12      947.11     1084.01    100.88 o
  -4  14  12     1043.46      822.42     91.21 o
  -3  14  12      525.16      534.74    158.80 o
  -2  14  12     2387.71     2493.48    466.28 o
  -1  14  12      184.71      243.63     67.66 o
   0  14  12     2629.80     3029.52    222.31 o
  -2 -15  13      770.53     1059.70    104.44 o
  -1 -15  13     1628.78     1569.03    142.58 o
   0 -15  13       32.23       93.27     61.66 o
   1 -15  13     2016.11     1491.86    181.09 o
  -5 -14  13     2256.20     2438.71    196.79 o
  -4 -14  13       99.93       49.03    116.08 o
  -3 -14  13     1237.25     1402.84    201.63 o
  -2 -14  13      184.80      364.18     82.40 o
  -1 -14  13      170.07      198.83    182.16 o
   0 -14  13     1316.85     1095.77    141.33 o
   1 -14  13       88.98        0.31    120.72 o
  -6 -13  13     1227.57     1179.57    121.38 o
  -5 -13  13       47.51       21.06     48.34 o
  -4 -13  13     1150.81     1069.45     82.56 o
  -3 -13  13      229.31      259.31     60.73 o
  -2 -13  13      978.66     1082.56    164.44 o
  -1 -13  13      226.66      276.38     54.67 o
   0 -13  13      415.64      331.74     71.08 o
   1 -13  13     2317.99     2258.04    139.34 o
   2 -13  13     1097.20      970.76    122.00 o
   3 -13  13     1241.02      882.61    112.34 o
   4 -13  13      341.58       82.02     85.11 o
  -6 -12  13      329.12      282.72     63.67 o
  -5 -12  13     1161.24     1223.88     78.93 o
  -4 -12  13       75.38      103.54     58.31 o
  -3 -12  13     2294.70     2417.41    136.78 o
  -2 -12  13      653.09      706.38     66.16 o
  -1 -12  13     2699.93     2822.75    137.65 o
   0 -12  13      993.17      983.44     87.36 o
   1 -12  13       99.10      192.41     51.40 o
   2 -12  13     2818.76     2644.85    140.51 o
   3 -12  13      476.70      434.73     44.52 o
   4 -12  13     1383.54     1247.26    100.63 o
   5 -12  13      892.40      588.53    106.06 o
  -7 -11  13     1748.52     1760.02    137.14 o
  -6 -11  13     2545.07     2714.26    154.43 o
  -5 -11  13      110.74      148.58     56.34 o
  -4 -11  13     2059.94     2456.91    198.43 o
  -3 -11  13      119.13      281.29     72.02 o
  -2 -11  13     5579.99     5831.85    284.47 o
  -1 -11  13     3143.11     2956.62    144.02 o
   0 -11  13     1580.52     1629.03     90.84 o
   1 -11  13     2035.40     2037.50    189.70 o
   2 -11  13       65.18       64.34     25.70 o
   3 -11  13     1862.06     1765.29    158.79 o
   4 -11  13     1212.50     1201.47    113.46 o
   5 -11  13      308.51      137.97    121.25 o
  -8 -10  13     1437.72     1405.83    124.82 o
  -7 -10  13     1154.61     1470.51    335.91 o
  -6 -10  13     1505.63     1662.42    179.37 o
  -5 -10  13      845.96      890.45    124.43 o
  -4 -10  13       65.50      105.82     44.79 o
  -3 -10  13     4173.09     4012.94    167.31 o
  -2 -10  13     2929.82     3019.07    134.88 o
  -1 -10  13     4759.75     4479.84    224.46 o
   0 -10  13     2934.82     2853.46    206.42 o
   1 -10  13      439.34      390.49    137.37 o
   2 -10  13     2450.16     2393.73    100.20 o
   3 -10  13      357.84      291.97     59.18 o
   4 -10  13     1092.23     1186.73    180.11 o
   5 -10  13     2192.53     2049.17    125.48 o
   6 -10  13       11.91        2.32     47.88 o
  -8  -9  13       25.03       25.54     29.96 o
  -7  -9  13     3083.37     2746.21    277.70 o
  -6  -9  13     2699.31     2609.59    242.67 o
  -5  -9  13     2120.94     1970.17    117.24 o
  -4  -9  13     6903.32     7083.44    359.84 o
  -3  -9  13      301.07      181.07     51.65 o
  -2  -9  13     6337.74     6502.92    249.04 o
  -1  -9  13     1577.84     1478.89    214.62 o
   0  -9  13     4599.46     4538.06    171.77 o
   1  -9  13     7140.71     6890.53    285.86 o
   2  -9  13      137.07      159.42     26.84 o
   3  -9  13      438.30      374.88     30.74 o
   4  -9  13     1158.16     1091.42     72.25 o
   5  -9  13       25.40      -49.26     49.26 o
   6  -9  13     1237.19     1177.31    169.36 o
  -8  -8  13     2483.32     2561.12    151.07 o
  -7  -8  13      988.63      934.39     57.79 o
  -6  -8  13     5642.26     5643.77    647.33 o
  -5  -8  13     7835.53     8109.21    221.39 o
  -4  -8  13      349.96      374.02     91.84 o
  -3  -8  13     5278.46     5672.30    164.30 o
  -2  -8  13      380.57      396.14     41.78 o
  -1  -8  13      994.20      992.06     54.75 o
   0  -8  13     6363.96     6211.08    234.46 o
   1  -8  13       68.94       99.62     44.92 o
   2  -8  13     4772.84     4532.18    131.48 o
   3  -8  13      722.71      691.13     35.28 o
   4  -8  13      434.34      556.41     68.78 o
   5  -8  13     1289.49     1318.75    103.77 o
   6  -8  13      213.55      171.76     55.18 o
  -9  -7  13     2422.29     2805.09    202.75 o
  -8  -7  13      219.90      195.84     62.08 o
  -7  -7  13     1237.37     1196.75     63.80 o
  -6  -7  13      586.45      549.56     37.62 o
  -5  -7  13     2902.74     2712.49    241.30 o
  -4  -7  13    13793.59    14457.40    346.21 o
  -3  -7  13      547.91      596.57     59.50 o
  -2  -7  13      222.33      239.28     40.35 o
  -1  -7  13      118.54      176.76     28.88 o
   0  -7  13      322.89      293.32     20.94 o
   1  -7  13     8131.72     8187.69    174.90 o
   2  -7  13      246.14      206.57     20.86 o
   3  -7  13     2959.51     2650.54    143.85 o
   4  -7  13     1203.71     1153.71     59.11 o
   5  -7  13      263.44      277.76     86.93 o
   6  -7  13      524.20      367.75     60.94 o
   7  -7  13       32.39      105.16     86.05 o
  -9  -6  13      106.73      120.15     55.35 o
  -8  -6  13     2713.66     2869.11    151.59 o
  -7  -6  13      207.11      213.99     30.47 o
  -6  -6  13      579.78      554.13     29.72 o
  -5  -6  13     3283.62     3429.87     90.99 o
  -4  -6  13      254.19      236.23     24.35 o
  -3  -6  13     7846.92     7558.56    158.25 o
  -2  -6  13       35.43       63.94     37.71 o
  -1  -6  13      397.69      418.50     20.85 o
   0  -6  13     4194.75     4269.51    110.86 o
   1  -6  13      183.07      189.68     16.68 o
   2  -6  13     3845.89     3654.89    116.45 o
   3  -6  13      269.78      318.78     31.23 o
   4  -6  13     1765.61     1721.67     65.12 o
   5  -6  13     1197.03     1174.32     76.74 o
   6  -6  13      176.50      227.05     42.51 o
   7  -6  13     2196.42     2533.44    256.68 o
  -9  -5  13     4108.85     3726.79    217.48 o
  -8  -5  13      236.55      246.11     42.37 o
  -7  -5  13     1405.08     1563.56     93.73 o
  -6  -5  13      227.51      257.51     31.71 o
  -5  -5  13      301.78      351.58     37.41 o
  -4  -5  13     5812.22     6261.75    536.62 o
  -3  -5  13      528.15      570.50     30.00 o
  -2  -5  13     6565.22     6367.77    177.84 o
  -1  -5  13     6645.03     6161.38    246.29 o
   0  -5  13      137.97      174.88     15.59 o
   1  -5  13      184.02      278.04     40.91 o
   2  -5  13      276.78      262.53     32.05 o
   3  -5  13     9546.05     9149.15    484.81 o
   4  -5  13     3669.09     3792.73    115.02 o
   5  -5  13     1168.74     1261.50     82.52 o
   6  -5  13     1136.30      977.64     69.70 o
   7  -5  13        0.77       22.91     42.87 o
 -10  -4  13      325.77      194.45     85.40 o
  -9  -4  13      140.42      147.77     64.26 o
  -8  -4  13     3122.93     3480.98    187.38 o
  -7  -4  13      381.27      428.62     37.45 o
  -6  -4  13      195.49      232.12     23.40 o
  -5  -4  13      136.54      196.67     18.42 o
  -4  -4  13       73.53       74.12     17.00 o
  -3  -4  13     1303.41     1398.88     67.54 o
  -2  -4  13     6723.83     6383.86    118.48 o
  -1  -4  13     6041.17     5872.17    124.16 o
   0  -4  13     2783.26     2481.76     55.43 o
   1  -4  13      450.03      479.31     24.30 o
   2  -4  13     2929.75     2683.54    169.54 o
   3  -4  13      676.11      559.64     71.02 o
   4  -4  13     2842.07     2856.58    100.42 o
   5  -4  13     2583.36     2624.20    126.15 o
   6  -4  13       29.48       -7.96     28.80 o
   7  -4  13     2388.04     2302.06    310.38 o
 -10  -3  13      385.17      288.40     98.53 o
  -9  -3  13     1482.97     1337.36    105.97 o
  -8  -3  13       52.60       74.27     34.19 o
  -7  -3  13     1159.40     1274.37     74.59 o
  -6  -3  13     2848.18     3234.89     92.95 o
  -5  -3  13      178.76      221.82     26.78 o
  -4  -3  13     1157.64     1155.31     32.48 o
  -3  -3  13      154.08      124.50     14.23 o
  -2  -3  13     9473.32     9522.91    163.81 o
  -1  -3  13     8167.93     7821.04    128.25 o
   0  -3  13     2728.37     2673.54     84.33 o
   1  -3  13     2004.60     1797.62     58.58 o
   2  -3  13        7.42       16.84     24.09 o
   3  -3  13     5887.12     6042.81    246.21 o
   4  -3  13      928.26      865.03     53.93 o
   5  -3  13     2806.80     2724.83    118.66 o
   6  -3  13     4794.05     5224.20    301.80 o
   7  -3  13      127.16      133.55     44.88 o
 -10  -2  13      726.70      808.24    128.84 o
  -9  -2  13       19.01       22.92     49.64 o
  -8  -2  13     1691.55     1752.12     71.89 o
  -7  -2  13      176.39      183.93     26.86 o
  -6  -2  13     5818.93     6812.30    167.88 o
  -5  -2  13     5624.29     5666.81    149.67 o
  -4  -2  13       22.52       43.07     17.02 o
  -3  -2  13     1331.33     1385.10     47.43 o
  -2  -2  13     2228.49     2151.91     61.03 o
  -1  -2  13     6950.82     6728.84    334.72 o
   0  -2  13     9794.10     9263.23    286.73 o
   1  -2  13       34.38       66.83     16.60 o
   2  -2  13     8761.27     8337.66    282.88 o
   3  -2  13     1301.01     1349.71     80.38 o
   4  -2  13     5518.49     5993.08    259.94 o
   5  -2  13     1813.09     2036.48    144.58 o
   6  -2  13      926.94     1168.91     83.23 o
   7  -2  13     2121.03     2336.11    162.93 o
 -10  -1  13     1405.47     1543.57    163.47 o
  -9  -1  13      692.66      889.03     86.91 o
  -8  -1  13      241.04      226.83     32.76 o
  -7  -1  13     1008.19     1130.18     51.18 o
  -6  -1  13     3452.21     3656.15    160.80 o
  -5  -1  13     5640.77     6036.62    178.49 o
  -4  -1  13     1010.04     1144.14     46.83 o
  -3  -1  13       57.70       78.51     21.48 o
  -2  -1  13     3815.44     3927.23    134.95 o
  -1  -1  13     1710.57     1829.94     83.87 o
   0  -1  13     3727.25     3569.30    109.90 o
   1  -1  13    19963.35    20031.14    406.04 o
   2  -1  13      236.04      220.88     27.20 o
   3  -1  13     4032.20     4126.47    133.52 o
   4  -1  13       57.32       93.77     45.25 o
   5  -1  13     3455.80     3482.22    183.59 o
   6  -1  13     3997.06     4252.10    288.69 o
   7  -1  13        3.69       55.05     41.24 o
 -10   0  13     1628.84     1518.49    143.90 o
  -9   0  13      816.26      787.09     71.86 o
  -8   0  13      998.57      962.69    109.80 o
  -7   0  13      355.07      420.22     39.83 o
  -6   0  13     4035.26     4148.79    404.74 o
  -5   0  13     5448.12     5552.95    209.85 o
  -4   0  13     2566.49     2550.76     74.62 o
  -3   0  13    13993.72    14067.01    575.04 o
  -2   0  13       33.61       54.45     18.16 o
  -1   0  13     3190.28     3336.21    126.96 o
   0   0  13     2518.81     2477.01     60.88 o
   1   0  13     1097.87     1101.55     48.78 o
   2   0  13    10156.86     9930.80    242.54 o
   3   0  13       23.33       -6.20     33.42 o
   4   0  13     3826.51     3940.85    152.64 o
   5   0  13     1680.66     1557.32    143.02 o
   6   0  13     1289.65     1532.83     93.86 o
   7   0  13     1379.50     1751.30    108.98 o
 -10   1  13     1351.23     1290.51    110.27 o
  -9   1  13     1750.13     1909.25    236.61 o
  -8   1  13      154.95      191.45     34.88 o
  -7   1  13     3992.64     4126.40    236.24 o
  -6   1  13     1996.18     2001.98     73.87 o
  -5   1  13     1570.87     1544.12     61.08 o
  -4   1  13     5930.68     6243.32    214.12 o
  -3   1  13     1566.33     1490.60    109.81 o
  -2   1  13    10487.04    10033.62    440.66 o
  -1   1  13     1830.93     1807.28     69.46 o
   0   1  13     4289.40     4536.52    101.03 o
   1   1  13     4976.78     4879.39    150.43 o
   2   1  13      813.24      786.18     47.51 o
   3   1  13     2374.06     2319.29     79.54 o
   4   1  13     1908.96     1897.40     80.30 o
   5   1  13      555.60      611.60     67.53 o
   6   1  13     2187.90     2153.66    160.69 o
   7   1  13      270.55      273.43     85.18 o
 -10   2  13     1348.75     1034.46    277.05 o
  -9   2  13      637.10      594.09     59.24 o
  -8   2  13     5389.16     5569.17    290.43 o
  -7   2  13        7.52       54.72     34.56 o
  -6   2  13     1447.64     1520.71    115.14 o
  -5   2  13      165.58      179.09     28.96 o
  -4   2  13     1077.59      984.64     78.57 o
  -3   2  13    13405.47    13565.03    655.85 o
  -2   2  13      212.46      187.09     21.69 o
  -1   2  13     3177.58     3272.37     88.40 o
   0   2  13      410.75      455.16     34.84 o
   1   2  13     2763.38     2696.30     98.99 o
   2   2  13     2951.82     3023.32    105.62 o
   3   2  13        3.71       38.84     18.60 o
   4   2  13      507.49      582.15     92.78 o
   5   2  13     2450.63     3037.91    128.26 o
   6   2  13       50.68      117.75     66.39 o
   7   2  13     1467.68     1543.19    109.54 o
 -10   3  13       97.33       78.97     65.90 o
  -9   3  13     1622.12     1789.35     95.70 o
  -8   3  13     2305.65     2342.74    290.53 o
  -7   3  13    12932.51    13043.73    950.51 o
  -6   3  13      237.36      263.14     34.39 o
  -5   3  13     2038.51     1840.35     77.63 o
  -4   3  13     6606.67     6616.59    177.27 o
  -3   3  13     1469.90     1447.39     51.39 o
  -2   3  13     5541.00     5734.05    146.00 o
  -1   3  13      119.99      117.69     27.82 o
   0   3  13     2759.24     2786.07     87.70 o
   1   3  13     4226.03     4313.71    131.19 o
   2   3  13      117.58      166.65     25.69 o
   3   3  13     1291.81     1186.92     54.01 o
   4   3  13      614.13      639.12    103.48 o
   5   3  13      663.11      961.91     78.73 o
   6   3  13      629.22      756.31     79.11 o
   7   3  13        6.60       41.00     47.44 o
  -9   4  13      167.62      101.41     73.16 o
  -8   4  13     5777.71     5474.71    672.34 o
  -7   4  13      372.47      486.70     47.34 o
  -6   4  13     6935.15     6328.91    495.41 o
  -5   4  13     1402.83     1434.44    125.73 o
  -4   4  13      217.61      266.27     37.74 o
  -3   4  13     2173.13     2316.04     75.29 o
  -2   4  13        2.59      -24.28     24.28 o
  -1   4  13     8454.79     8336.25    202.41 o
   0   4  13     3470.94     3364.17    204.66 o
   1   4  13      208.61      209.70     28.74 o
   2   4  13     1720.08     1867.59     74.96 o
   3   4  13     1160.41     1217.17     67.96 o
   4   4  13     1967.39     1962.98    131.38 o
   5   4  13      784.37      797.58    101.36 o
   6   4  13       44.06      -47.82     67.29 o
   7   4  13      837.48      734.50    102.78 o
  -9   5  13     1215.49     1510.71    125.33 o
  -8   5  13        9.06      -45.22     45.22 o
  -7   5  13     4532.66     4560.67    258.99 o
  -6   5  13      239.10      242.64     53.81 o
  -5   5  13    11106.83    11444.35    380.26 o
  -4   5  13     4194.45     4145.29    124.11 o
  -3   5  13      128.90      205.04     53.72 o
  -2   5  13      420.00      529.95     68.72 o
  -1   5  13      103.12      103.52     31.41 o
   0   5  13     3388.85     3426.59    116.99 o
   1   5  13     2877.76     3032.30    102.30 o
   2   5  13      360.98      337.13     73.93 o
   3   5  13     1633.65     1636.82    181.20 o
   4   5  13      211.79      340.51     62.72 o
   5   5  13      409.34      429.11     73.74 o
   6   5  13      269.60      374.12     96.61 o
  -9   6  13     1169.51     1125.69    100.22 o
  -8   6  13     1891.03     1671.59    124.94 o
  -7   6  13       10.61       77.25     57.91 o
  -6   6  13     4165.88     3962.04    378.44 o
  -5   6  13     3082.79     3157.08    154.90 o
  -4   6  13     4065.54     3852.40    135.01 o
  -3   6  13     2671.70     2748.00    127.26 o
  -2   6  13      221.45      168.54     40.11 o
  -1   6  13     1732.92     1582.19     79.19 o
   0   6  13     2365.00     2268.37     84.34 o
   1   6  13      795.41      834.21     76.10 o
   2   6  13     2415.56     2185.11    101.65 o
   3   6  13      147.68       93.93     59.71 o
   4   6  13     2756.41     2708.40    294.60 o
   5   6  13      107.60      148.39     83.33 o
   6   6  13      416.60      532.00     82.65 o
  -9   7  13     1679.91     1627.45    145.01 o
  -8   7  13      108.66      169.92     85.39 o
  -7   7  13      571.79      706.69     96.25 o
  -6   7  13      656.73      581.17     70.20 o
  -5   7  13     3851.55     3786.58    190.56 o
  -4   7  13     3701.01     3636.16    171.37 o
  -3   7  13       18.65      123.71     72.94 o
  -2   7  13     3717.26     3947.75    176.36 o
  -1   7  13      932.92     1018.64     89.59 o
   0   7  13     1995.40     1918.94     92.84 o
   1   7  13       98.30      135.52     56.23 o
   2   7  13     1590.20     1583.43     88.84 o
   3   7  13     3357.61     3603.71    170.74 o
   4   7  13     1387.80     1471.00    119.89 o
   5   7  13      324.61      389.92     73.68 o
   6   7  13      938.09     1158.75    160.51 o
  -8   8  13     1171.80     1080.04    102.57 o
  -7   8  13      215.86      285.02     85.40 o
  -6   8  13      628.99      612.26    161.10 o
  -5   8  13      686.09      607.04     93.92 o
  -4   8  13     1744.35     1693.52    110.85 o
  -3   8  13     3101.41     2873.98    261.07 o
  -2   8  13        9.99       34.58     32.02 o
  -1   8  13     1435.40     1422.07     98.19 o
   0   8  13      294.28      309.95     51.34 o
   1   8  13     1176.73     1097.99    107.37 o
   2   8  13     2698.09     2731.68    217.76 o
   3   8  13      642.46      648.62     70.19 o
   4   8  13     1149.68     1297.44    116.41 o
   5   8  13      457.44      576.84    152.75 o
  -8   9  13      533.11      555.50     80.01 o
  -7   9  13     1409.85     1474.78    117.72 o
  -6   9  13      244.64      260.82     66.43 o
  -5   9  13      181.02      -12.98     80.47 o
  -4   9  13      807.87      881.01     76.00 o
  -3   9  13      768.02      822.98     72.88 o
  -2   9  13     7732.16     7659.69    301.48 o
  -1   9  13      593.99      632.07     84.10 o
   0   9  13     1891.74     1688.14    101.44 o
   1   9  13      443.42      410.61     55.22 o
   2   9  13     2354.60     2680.59    252.47 o
   3   9  13     4203.12     4466.31    287.51 o
   4   9  13        4.44      -86.67     86.67 o
   5   9  13     2033.60     2390.97    301.18 o
  -7  10  13        8.41      -90.92     90.92 o
  -6  10  13     1493.37     1467.50    153.87 o
  -5  10  13     1038.87      932.59    180.63 o
  -4  10  13      383.01      386.01    190.64 o
  -3  10  13     2221.29     2242.82    161.76 o
  -2  10  13      457.79      434.92     67.00 o
  -1  10  13     4368.39     4402.29    217.90 o
   0  10  13     1661.97     1732.95    110.95 o
   1  10  13     2038.37     1942.65    225.97 o
   2  10  13     2568.47     2719.94    160.78 o
   3  10  13      691.51      779.96    103.84 o
   4  10  13     1646.54     1746.28    183.13 o
  -7  11  13     1576.71     1483.34    174.04 o
  -6  11  13       38.50      -60.00     96.31 o
  -5  11  13     1396.28     1239.96    120.27 o
  -4  11  13     1754.70     1747.80    383.55 o
  -3  11  13      968.10      799.95    107.75 o
  -2  11  13     5186.89     4767.23    250.19 o
  -1  11  13       25.43      -59.78     59.78 o
   0  11  13     2158.98     2129.96    137.55 o
   1  11  13     2729.08     2593.41    184.05 o
   2  11  13      659.57      860.72    107.65 o
   3  11  13     1613.13     1411.28    154.84 o
  -6  12  13     3352.48     3409.46    202.34 o
  -5  12  13      533.15      363.64     76.46 o
  -4  12  13     1182.91     1103.31    103.18 o
  -3  12  13     3087.38     2917.55    276.26 o
  -2  12  13       96.73      196.99     77.26 o
  -1  12  13     3466.24     3567.70    231.22 o
   0  12  13      443.74      463.79     79.10 o
   1  12  13     1802.65     1889.43    172.09 o
   2  12  13     2074.94     2656.55    277.13 o
  -4  13  13      999.30      869.36    180.29 o
  -3  13  13      790.92      944.53    124.63 o
  -2  13  13     2644.65     2524.66    180.51 o
  -1  13  13       35.36        9.73     50.01 o
   0  13  13     2544.70     2549.61    201.78 o
   1  13  13      918.99      901.18    138.84 o
  -1 -15  14      961.84      905.39    105.11 o
  -4 -14  14     2170.97     2410.08    198.98 o
  -2 -14  14     1722.95     1814.24    177.60 o
  -1 -14  14     1544.31     1876.08    146.67 o
   0 -14  14      617.98      462.50     73.35 o
  -5 -13  14     1900.88     1866.58    112.47 o
  -4 -13  14       13.31       79.27     56.20 o
  -3 -13  14     3104.96     3240.78    170.95 o
  -2 -13  14     1814.00     2099.42    123.01 o
  -1 -13  14     1079.92     1027.08     87.51 o
   0 -13  14     1011.33      953.19     78.97 o
   1 -13  14      842.55      612.94     72.29 o
   2 -13  14     4302.95     3160.41    236.18 o
  -6 -12  14      908.95      774.45    117.14 o
  -5 -12  14      871.48      977.78     99.20 o
  -4 -12  14     2142.91     2270.99    136.04 o
  -3 -12  14       72.56       75.94     55.61 o
  -2 -12  14     2147.71     2248.84    106.45 o
  -1 -12  14      689.37      763.15     67.67 o
   0 -12  14      556.44      545.36     62.48 o
   1 -12  14     3340.24     3310.41    191.23 o
   2 -12  14        5.21      -55.22    102.56 o
   3 -12  14     3602.64     3420.49    286.63 o
   4 -12  14      230.89       23.32     82.47 o
  -6 -11  14     1722.18     1576.39    106.91 o
  -5 -11  14      740.53      719.82     77.12 o
  -4 -11  14      456.43      646.97    182.88 o
  -3 -11  14     6108.65     6380.94    273.39 o
  -2 -11  14      689.82      702.91    150.59 o
  -1 -11  14     1383.37     1388.49    146.83 o
   0 -11  14      329.48      325.49     53.58 o
   1 -11  14        7.21      -35.13     54.71 o
   2 -11  14     3397.86     3341.10    264.85 o
   3 -11  14      528.20      495.72     83.32 o
   4 -11  14     2039.69     1978.72    127.51 o
  -7 -10  14     1772.53     1916.54    110.52 o
  -6 -10  14     1176.90     1018.06     99.44 o
  -5 -10  14      899.54      943.10     76.94 o
  -4 -10  14     1227.19     1077.55     94.02 o
  -3 -10  14       95.11      193.02     48.35 o
  -2 -10  14     3096.34     3226.59    373.67 o
  -1 -10  14     1091.23     1301.28     96.55 o
   0 -10  14      638.57      582.94     72.49 o
   1 -10  14     1654.59     1680.25    199.50 o
   2 -10  14      289.32      329.68     67.42 o
   3 -10  14     1998.87     1879.31    178.41 o
   4 -10  14     1281.24     1271.04     95.95 o
   5 -10  14      949.98      908.14     98.38 o
  -8  -9  14     1039.71      878.33     97.68 o
  -7  -9  14      712.01      829.62     74.91 o
  -6  -9  14      949.59      887.39     89.07 o
  -5  -9  14      664.58      742.73     71.27 o
  -4  -9  14      624.23      685.67     64.81 o
  -3  -9  14     2425.43     2411.43    121.16 o
  -2  -9  14      521.33      573.24     62.00 o
  -1  -9  14     2491.20     2268.54    114.23 o
   0  -9  14     4247.85     4002.26    172.63 o
   1  -9  14       47.39       16.09     26.32 o
   2  -9  14      913.77      784.40     42.76 o
   3  -9  14      282.15      362.27     86.10 o
   4  -9  14     1431.24     1378.96    274.92 o
   5  -9  14     3729.04     3640.59    214.70 o
  -8  -8  14      259.00      268.42     36.28 o
  -7  -8  14     3271.85     3580.97    249.21 o
  -6  -8  14      346.74      295.41    125.05 o
  -5  -8  14      465.93      438.35    206.02 o
  -4  -8  14     2838.80     2964.42    197.48 o
  -3  -8  14       26.11       38.27     40.22 o
  -2  -8  14     3293.64     3539.15    125.33 o
  -1  -8  14     3275.61     3247.85    161.10 o
   0  -8  14      336.84      269.60     54.16 o
   1  -8  14     3218.31     2965.06     84.77 o
   2  -8  14      133.49       86.15     20.30 o
   3  -8  14     1108.93     1053.45    160.71 o
   4  -8  14     2068.77     2312.26    254.73 o
   5  -8  14      563.30      511.58     61.73 o
   6  -8  14     1810.40     1669.28    290.05 o
  -8  -7  14     3791.49     3898.52    305.38 o
  -7  -7  14       25.52       23.93     35.28 o
  -6  -7  14      709.42      666.30     69.32 o
  -5  -7  14     1159.36     1229.94     43.85 o
  -4  -7  14      124.42      115.62     40.25 o
  -3  -7  14     3439.93     3158.28    212.19 o
  -2  -7  14      893.13      748.15     76.40 o
  -1  -7  14     1653.19     1486.51     85.32 o
   0  -7  14     5951.91     5917.95    153.41 o
   1  -7  14      288.64      193.62     51.05 o
   2  -7  14     1160.03     1193.91     54.56 o
   3  -7  14       98.69       91.96     29.43 o
   4  -7  14      762.92      758.39     81.83 o
   5  -7  14     2836.78     2747.70    173.36 o
   6  -7  14      162.42      245.47    151.74 o
  -9  -6  14     1932.29     2241.92    176.21 o
  -8  -6  14       16.22       61.88     36.26 o
  -7  -6  14     2093.90     2203.83    120.53 o
  -6  -6  14      404.20      481.42     56.27 o
  -5  -6  14     1812.75     1906.34    153.70 o
  -4  -6  14     3077.29     2956.36     94.49 o
  -3  -6  14        1.09       22.23      7.36 o
  -2  -6  14      612.41      557.75     45.77 o
  -1  -6  14      849.54      834.44     45.70 o
   0  -6  14      495.69      533.53     39.42 o
   1  -6  14     6522.63     5948.90    188.79 o
   2  -6  14       71.79       78.92     18.04 o
   3  -6  14     2462.26     2194.23    149.19 o
   4  -6  14      513.77      636.69     61.16 o
   5  -6  14      643.69      699.01    104.03 o
   6  -6  14     1884.07     1919.56    191.42 o
  -9  -5  14      251.70      258.29     77.19 o
  -8  -5  14     3733.67     3461.33    180.66 o
  -7  -5  14      113.94      164.25     39.00 o
  -6  -5  14     1386.06     1549.73    107.77 o
  -5  -5  14     3743.59     3988.09     84.91 o
  -4  -5  14      453.61      469.06     35.99 o
  -3  -5  14     3312.79     3483.32    111.59 o
  -2  -5  14      256.51      284.33     24.11 o
  -1  -5  14     1685.42     1555.66     72.07 o
   0  -5  14     3577.10     3371.71     77.14 o
   1  -5  14      134.01      153.84     15.96 o
   2  -5  14     4079.03     3639.32    164.69 o
   3  -5  14      173.07      163.94     38.83 o
   4  -5  14     3101.09     2830.21    272.58 o
   5  -5  14      157.81      182.58     31.54 o
   6  -5  14      672.41      778.02     91.84 o
  -9  -4  14     1686.54     1635.54    103.60 o
  -8  -4  14      217.35      249.42     61.56 o
  -7  -4  14     1460.10     1491.83     70.26 o
  -6  -4  14      879.35      808.69     37.11 o
  -5  -4  14      922.72     1029.99     43.54 o
  -4  -4  14     1532.75     1687.89     42.01 o
  -3  -4  14      664.62      615.83     37.64 o
  -2  -4  14     1332.62     1523.79     37.22 o
  -1  -4  14      453.35      510.31     21.97 o
   0  -4  14     1844.91     1753.63     72.39 o
   1  -4  14     1602.77     1531.77     40.70 o
   2  -4  14       49.52       75.10     27.22 o
   3  -4  14     5967.96     6226.94    201.99 o
   4  -4  14      320.54      332.32     42.88 o
   5  -4  14     2381.76     2516.06    115.34 o
   6  -4  14     1684.91     1705.50    217.75 o
   7  -4  14       20.95      160.80    111.02 o
  -9  -3  14      499.21      580.73     80.60 o
  -8  -3  14     1130.28     1170.88     79.79 o
  -7  -3  14        7.10       42.75     28.54 o
  -6  -3  14     1700.33     1953.99    111.01 o
  -5  -3  14     3374.01     3578.79     84.46 o
  -4  -3  14       76.16       79.16     14.59 o
  -3  -3  14     3656.26     3811.57     99.06 o
  -2  -3  14      933.36      902.54     37.18 o
  -1  -3  14     9036.26     8530.50    208.03 o
   0  -3  14     1111.96     1036.89     40.14 o
   1  -3  14     1241.16     1133.09     55.16 o
   2  -3  14     4731.03     4283.56    222.35 o
   3  -3  14        7.55       -7.90     38.48 o
   4  -3  14     3482.18     3378.74    188.83 o
   5  -3  14      158.23      218.97     77.78 o
   6  -3  14      848.98     1051.48    121.54 o
   7  -3  14     1853.38     2118.26    391.25 o
  -9  -2  14     1096.55     1093.66    207.42 o
  -8  -2  14       37.83       91.01     41.28 o
  -7  -2  14     4125.16     4911.38    145.36 o
  -6  -2  14      334.71      385.90     32.94 o
  -5  -2  14     2858.11     2873.11     98.00 o
  -4  -2  14     1245.19     1314.89     38.92 o
  -3  -2  14       13.51       18.12     14.60 o
  -2  -2  14    17484.66    17434.59    395.99 o
  -1  -2  14     1414.32     1464.26     63.56 o
   0  -2  14    10097.06     9853.63    284.45 o
   1  -2  14      459.88      484.86     30.61 o
   2  -2  14      359.74      283.62     26.12 o
   3  -2  14     4126.20     4230.47    131.47 o
   4  -2  14     1070.52     1194.99     65.53 o
   5  -2  14      907.41      829.75     65.74 o
   6  -2  14     1639.36     1712.26    111.13 o
   7  -2  14       37.30       34.24     83.56 o
 -10  -1  14     1518.13     1881.24    153.85 o
  -9  -1  14      240.36       88.70     73.06 o
  -8  -1  14      987.92     1157.69     63.25 o
  -7  -1  14        4.22      -31.65     31.65 o
  -6  -1  14     7393.63     8461.45    326.30 o
  -5  -1  14     4089.15     4007.79    204.46 o
  -4  -1  14     2993.39     2979.06     81.43 o
  -3  -1  14     3114.77     2998.16    141.19 o
  -2  -1  14      493.63      434.21     21.47 o
  -1  -1  14     8645.09     8547.15    292.48 o
   0  -1  14       85.34      120.08     22.27 o
   1  -1  14     7585.51     7782.64    167.46 o
   2  -1  14     6564.35     6473.78    174.97 o
   3  -1  14      721.51      695.98     47.16 o
   4  -1  14      955.70     1041.17     84.66 o
   5  -1  14      918.90      899.79    134.47 o
   6  -1  14      421.84      391.18     56.73 o
   7  -1  14     1058.68     1240.92    236.22 o
 -10   0  14     1410.11     1645.01    147.94 o
  -9   0  14     1870.05     2016.44    113.31 o
  -8   0  14      672.05      777.42     85.77 o
  -7   0  14     4646.75     4986.79    258.20 o
  -6   0  14      208.29      320.76     49.79 o
  -5   0  14    10556.17     9582.18    672.35 o
  -4   0  14     7455.03     6934.57    257.06 o
  -3   0  14      902.06      873.08     43.16 o
  -2   0  14     9186.59     8770.71    278.28 o
  -1   0  14      129.46      146.91     19.63 o
   0   0  14     7502.33     7587.04    187.56 o
   1   0  14     9042.28     9101.17    353.46 o
   2   0  14      565.23      476.57     37.15 o
   3   0  14     1150.88     1222.26     57.33 o
   4   0  14      207.35      200.15     62.17 o
   5   0  14      542.10      656.68     63.24 o
   6   0  14     1173.74     1274.79     86.10 o
   7   0  14       76.80       48.34     70.43 o
  -9   1  14      347.42      252.42     65.50 o
  -8   1  14     2478.73     2328.50     96.76 o
  -7   1  14       40.08       57.80     38.86 o
  -6   1  14    10673.52    10605.16    645.35 o
  -5   1  14     2690.06     2934.76    223.81 o
  -4   1  14     6302.21     6935.18    185.94 o
  -3   1  14     9522.75     9777.03    350.83 o
  -2   1  14        5.64       34.42     28.96 o
  -1   1  14     2039.93     2171.18     60.05 o
   0   1  14     2415.97     2360.53    122.65 o
   1   1  14     3049.19     3188.98    138.08 o
   2   1  14     7565.85     7980.10    206.04 o
   3   1  14        4.10       22.80     24.64 o
   4   1  14     1617.52     1799.06     83.20 o
   5   1  14     1230.32     1402.09     91.94 o
   6   1  14      280.50      337.02     51.92 o
   7   1  14      331.52      485.17     81.67 o
  -9   2  14     2082.13     2200.24    245.51 o
  -8   2  14      392.80      352.38     47.23 o
  -7   2  14     4648.02     4387.27    226.35 o
  -6   2  14      995.34      967.09     57.45 o
  -5   2  14     3188.03     2922.22    215.91 o
  -4   2  14     5197.42     5150.05    265.12 o
  -3   2  14     2014.19     2091.40     71.87 o
  -2   2  14     4748.77     5077.76    110.25 o
  -1   2  14       73.60       80.31     31.67 o
   0   2  14      351.96      421.36     42.38 o
   1   2  14     4684.54     5208.95    152.35 o
   2   2  14      525.77      547.37     30.55 o
   3   2  14     2793.55     2993.83     81.38 o
   4   2  14       15.64       62.95     46.62 o
   5   2  14     1122.04     1229.67    125.08 o
   6   2  14      376.36      421.47    122.84 o
  -9   3  14     1151.82     1016.42     71.22 o
  -8   3  14     3480.07     3153.19    132.72 o
  -7   3  14        1.54        0.91     39.28 o
  -6   3  14     1482.01     1323.22     67.73 o
  -5   3  14      469.69      547.42     87.07 o
  -4   3  14     3039.23     3213.10    186.04 o
  -3   3  14    11607.30    12400.78    323.63 o
  -2   3  14       74.58       59.53     28.36 o
  -1   3  14     3570.47     3777.24    120.70 o
   0   3  14     2106.07     2334.67    118.21 o
   1   3  14     1194.45     1265.16     80.62 o
   2   3  14      668.54      668.48     74.39 o
   3   3  14      786.85      799.10     58.22 o
   4   3  14     2693.45     2591.20    161.42 o
   5   3  14     1478.17     1666.91    101.44 o
   6   3  14      226.36      156.71     51.71 o
  -9   4  14     1064.67      848.01    109.21 o
  -8   4  14      413.07      445.79     46.17 o
  -7   4  14     4580.26     4043.63    212.38 o
  -6   4  14      158.72      220.93    143.86 o
  -5   4  14      126.13       77.64     35.29 o
  -4   4  14     2753.08     2457.92    141.78 o
  -3   4  14       50.08       38.12     39.39 o
  -2   4  14     5885.83     5738.42    191.34 o
  -1   4  14     1043.27      937.44     54.46 o
   0   4  14     2659.69     2600.59     87.96 o
   1   4  14      207.95      222.04     33.76 o
   2   4  14      842.51      827.74     51.37 o
   3   4  14     2811.12     2859.42    226.66 o
   4   4  14      270.98      281.95     88.10 o
   5   4  14     1342.34     1509.90    146.64 o
   6   4  14      646.96      523.77     79.94 o
  -9   5  14      550.11      667.99     99.54 o
  -8   5  14     2539.74     2874.36    159.27 o
  -7   5  14       10.93       27.72     59.12 o
  -6   5  14      791.27      853.56     78.48 o
  -5   5  14      335.46      298.56     44.47 o
  -4   5  14     1294.56     1230.41     68.38 o
  -3   5  14     2289.39     2427.67     90.12 o
  -2   5  14       66.04       82.05     27.52 o
  -1   5  14     3039.15     3019.12    111.17 o
   0   5  14      994.83     1048.78     57.65 o
   1   5  14      616.84      593.26     43.48 o
   2   5  14      852.23      863.36    106.53 o
   3   5  14       26.49       83.39     52.77 o
   4   5  14     2902.72     3033.12    187.76 o
   5   5  14      338.41      363.69     73.04 o
   6   5  14      531.89      525.75     71.87 o
  -9   6  14      795.82      824.28    220.71 o
  -8   6  14      293.59      338.45     55.94 o
  -7   6  14     1547.05     1335.60    130.95 o
  -6   6  14       34.96      -28.39     52.50 o
  -5   6  14     1908.33     1813.03    112.93 o
  -4   6  14     2297.55     2068.48    238.28 o
  -3   6  14       55.27       51.60     38.38 o
  -2   6  14     2686.67     2685.64     84.82 o
  -1   6  14       98.36       91.03     36.61 o
   0   6  14     4450.41     4256.53    204.64 o
   1   6  14     2988.42     3062.44    169.32 o
   2   6  14      241.21      192.40     38.59 o
   3   6  14     3929.81     4192.04    230.25 o
   4   6  14        2.28        1.75     60.41 o
   5   6  14     2836.54     3520.03    238.08 o
  -8   7  14     1102.49     1029.07     91.93 o
  -7   7  14      247.43      351.43     71.24 o
  -6   7  14     2644.59     2516.46    227.73 o
  -5   7  14     1152.93     1406.68    117.09 o
  -4   7  14     1306.52     1334.68    145.76 o
  -3   7  14      595.97      559.51     81.72 o
  -2   7  14      249.80      224.51     35.68 o
  -1   7  14     6453.32     6333.79    232.06 o
   0   7  14     2068.77     2112.58    127.56 o
   1   7  14     1024.55     1052.28    100.57 o
   2   7  14     2627.56     2609.70    123.01 o
   3   7  14       87.67       28.75     54.70 o
   4   7  14     3857.44     4420.13    272.08 o
   5   7  14       50.19       -9.00     60.55 o
  -8   8  14       96.81      117.99     58.97 o
  -7   8  14      536.98      654.41    179.48 o
  -6   8  14      289.35      264.81     85.30 o
  -5   8  14     3545.65     3591.57    183.38 o
  -4   8  14      838.82      944.17     75.88 o
  -3   8  14     1227.02     1186.94     94.58 o
  -2   8  14     1981.14     1929.23    297.78 o
  -1   8  14      399.44      395.00     46.97 o
   0   8  14     2143.68     2011.98     99.44 o
   1   8  14     2058.07     2106.68    113.73 o
   2   8  14      968.58      921.09     73.85 o
   3   8  14     3951.85     4692.88    295.24 o
   4   8  14        7.79       34.65     64.75 o
   5   8  14     1631.50     2087.73    217.86 o
  -7   9  14       73.86       16.00     90.76 o
  -6   9  14     2391.99     2387.87    159.10 o
  -5   9  14      966.69      854.22     84.05 o
  -4   9  14     1115.57     1062.06     90.02 o
  -3   9  14     2189.56     2255.81    116.90 o
  -2   9  14     1211.68     1051.40     78.85 o
  -1   9  14     4934.21     4980.75    237.61 o
   0   9  14      689.10      654.80     81.19 o
   1   9  14     2328.59     2210.31    119.24 o
   2   9  14     1671.33     1513.42    133.70 o
   3   9  14      440.07      452.28     79.00 o
   4   9  14     1317.74     1625.95    197.28 o
  -7  10  14     1400.48      944.10    101.57 o
  -6  10  14       97.99      118.71     80.63 o
  -5  10  14     1115.26     1198.80    216.90 o
  -4  10  14      630.81      749.06    142.42 o
  -3  10  14     1265.12     1111.49    106.88 o
  -2  10  14     3491.19     3594.01    186.71 o
  -1  10  14        3.87       23.45     76.59 o
   0  10  14     2124.11     2332.73    153.52 o
   1  10  14      851.92     1014.88     97.03 o
   2  10  14     1266.01     1294.67    218.27 o
   3  10  14     1371.55     1560.90    130.68 o
  -6  11  14     2235.28     1920.09    139.74 o
  -5  11  14      164.29      153.32    267.52 o
  -4  11  14      551.57      496.78    114.07 o
  -3  11  14     1433.70     1194.72    111.51 o
  -2  11  14     1047.04     1072.15    111.04 o
  -1  11  14     2175.40     1868.41    140.73 o
   0  11  14       33.96       49.77     87.43 o
   1  11  14     1364.11      998.45    111.62 o
   2  11  14     1886.96     2099.70    162.75 o
  -5  12  14     1723.83     1286.15    270.26 o
  -4  12  14      596.16      615.01     83.24 o
  -3  12  14      966.02      840.11    102.45 o
  -2  12  14     1548.04     1388.72    117.97 o
  -1  12  14       86.45      125.08     54.22 o
   0  12  14     1999.15     2126.63    171.86 o
   1  12  14     1075.52     1270.96    123.85 o
  -3  13  14     1180.70     1289.38    223.65 o
  -2  13  14       71.37      106.44     67.95 o
  -1  13  14      821.76     1159.88    130.73 o
  -2 -14  15        8.85       32.40     69.67 o
  -1 -14  15      795.32      783.36    105.89 o
  -4 -13  15     1733.85     1676.52    184.50 o
  -3 -13  15      315.16      123.17    197.79 o
  -2 -13  15     2952.09     4188.94   1551.06 o
  -1 -13  15      929.12      886.90    104.08 o
   0 -13  15      247.19      201.75     59.93 o
  -5 -12  15      750.91      848.17     89.23 o
  -4 -12  15      479.47      720.88    132.03 o
  -3 -12  15     2500.46     2413.41    137.62 o
  -2 -12  15      214.50      156.98     57.42 o
  -1 -12  15     1805.73     1782.45    115.44 o
   0 -12  15      205.08      227.74     63.40 o
   1 -12  15       15.34      -70.95     70.95 o
   2 -12  15     1695.13     1080.65    143.45 o
  -6 -11  15      357.90      292.35     73.96 o
  -5 -11  15      732.21      861.52     78.15 o
  -4 -11  15      242.61      327.60    107.65 o
  -3 -11  15       59.87       70.99     51.51 o
  -2 -11  15     5478.80     5140.12    263.68 o
  -1 -11  15      728.05      626.52     96.93 o
   0 -11  15      744.11      746.99     62.71 o
   1 -11  15     1331.24     1311.98    171.77 o
   2 -11  15       92.22       30.38     60.71 o
   3 -11  15     1189.00      934.70    127.04 o
   4 -11  15       66.78      -24.61     45.65 o
  -7 -10  15      162.49       63.15     63.15 o
  -6 -10  15     3209.10     3885.70    185.23 o
  -5 -10  15      695.85      885.38     81.43 o
  -4 -10  15      322.15      377.43     69.86 o
  -3 -10  15     2095.91     1725.01    103.09 o
  -2 -10  15       70.58       91.81     40.58 o
  -1 -10  15     2182.75     1975.38    112.35 o
   0 -10  15     1897.35     1831.15    135.29 o
   1 -10  15       21.91       31.88     65.23 o
   2 -10  15     1141.82      912.83     99.85 o
   3 -10  15      132.98      130.91     38.53 o
   4 -10  15     1248.55     1068.33    153.80 o
  -7  -9  15     3698.89     3853.55    202.70 o
  -6  -9  15     1070.44     1223.10     93.48 o
  -5  -9  15     1132.63     1371.77     89.77 o
  -4  -9  15      943.59     1175.66    198.79 o
  -3  -9  15       76.19      147.75     50.95 o
  -2  -9  15      760.66      562.88     60.97 o
  -1  -9  15      118.07      124.05     37.48 o
   0  -9  15     1645.75     1526.91     74.07 o
   1  -9  15     2547.95     2647.07    143.65 o
   2  -9  15      432.92      598.01     42.55 o
   3  -9  15      592.17      523.83     63.57 o
   4  -9  15      191.68      229.73     69.09 o
   5  -9  15     2293.20     2286.07    418.93 o
  -8  -8  15      790.94      601.10     76.70 o
  -7  -8  15      337.92      453.40     67.73 o
  -6  -8  15     2314.07     2148.78    320.63 o
  -5  -8  15      900.13     1071.26     80.09 o
  -4  -8  15      736.46      711.70     77.77 o
  -3  -8  15     2584.21     2496.89    104.06 o
  -2  -8  15       16.75       41.49     35.47 o
  -1  -8  15     1865.31     1762.28     83.98 o
   0  -8  15     1350.99     1261.66     79.93 o
   1  -8  15     1473.50     1353.08     54.68 o
[truncated: 62,822 more chars]
